# Supplementary material for: The juxtamembrane domain of StkP is phosphorylated and influences cell division in Streptococcus pneumoniae
Source: mBio. 2025 Apr 8;16(5):e03799-24. doi: 10.1128/mbio.03799-24 (PMC12077195; doi:10.1128/mbio.03799-24)
Supplement: Table S2 — Proteomic analysis of GFP-StkP-7TA and GFP-StkP-7TE partners. [file mbio.03799-24-s0002.xlsx]

## Sheet: Proteins
Table S2 : Proteomic analysis of GFP-StkP-7TA and GFP-StkP-7TE partners
Column A : High for proteins filtered at 1% of false discovery rate
Column D : protein score calculated as the sum of negative logarithms of the PEP value of the connected PSMs
Column E: percentage of sequence covered by the identifications
Column F: total number of distinct peptide sequences identified for the protein
Column G : total number of peptide spectrum matches identified
Column L: protein identification score calculated by sequest HT search engine
Column M: ratio of the abundances between StkP7TA and Stkp7TE
Column N: log2 of abundance ratio (column M)
Column O : p-value for ratios
Columns P and Q : Abundance values of the sample groups
columns R to AI : Found in sample: Indicates in which samples an identification or quantifiable signal was found
Protein FDR Confidence: Combined	Accession	Description	Sum PEP Score	Coverage [%]	# Peptides	# PSMs	# Unique Peptides	# AAs	MW [kDa]	calc. pI	Score Sequest HT: Sequest HT	Abundance Ratio: (gfp-StkP7TA) / (gfp-StkP7TE)	Abundance Ratio (log2): (gfp-StkP7TA) / (gfp-StkP7TE)	Abundance Ratio P-Value: (gfp-StkP7TA) / (gfp-StkP7TE)	Abundances (Grouped): gfp-StkP7TA	Abundances (Grouped): gfp-StkP7TE	Found in Sample: [S19] F19: Sample, gfp-StkP7TA	Found in Sample: [S20] F20: Sample, gfp-StkP7TA	Found in Sample: [S21] F21: Sample, gfp-StkP7TA	Found in Sample: [S22] F22: Sample, gfp-StkP7TA	Found in Sample: [S23] F23: Sample, gfp-StkP7TA	Found in Sample: [S24] F24: Sample, gfp-StkP7TA	Found in Sample: [S25] F25: Sample, gfp-StkP7TA	Found in Sample: [S26] F26: Sample, gfp-StkP7TA	Found in Sample: [S27] F27: Sample, gfp-StkP7TA	Found in Sample: [S28] F28: Sample, gfp-StkP7TE	Found in Sample: [S29] F29: Sample, gfp-StkP7TE	Found in Sample: [S30] F30: Sample, gfp-StkP7TE	Found in Sample: [S31] F31: Sample, gfp-StkP7TE	Found in Sample: [S32] F32: Sample, gfp-StkP7TE	Found in Sample: [S33] F33: Sample, gfp-StkP7TE	Found in Sample: [S34] F34: Sample, gfp-StkP7TE	Found in Sample: [S35] F35: Sample, gfp-StkP7TE	Found in Sample: [S36] F36: Sample, gfp-StkP7TE
High	Gfp-StkP7TE	Gfp-StkP7TE	1085.66	76	77	20416	5	903	99.9	6.42	27291	0.01	-6.64	1e-17	3.52317e+06	1.66132e+09	High	High	Peak Found	Peak Found	Peak Found	High	High	High	High	High	High	High	High	High	High	High	High	High
High	Gfp-StkP7TA	Gfp-StkP7TA	1082.4	77	79	20179	7	903	99.5	6.98	26926.8	100	6.64	1e-17	1.02464e+09	3.31783e+06	High	High	High	High	High	High	High	High	High	Peak Found	Peak Found	Peak Found	Peak Found	Peak Found	Peak Found	High	High	High
High	Q8DNF0	DNA-directed RNA polymerase subunit beta OS=Streptococcus pneumoniae (strain ATCC BAA-255 / R6) OX=171101 GN=rpoB PE=3 SV=2	425.913	66	58	938	58	1203	134.2	5.14	934.88	0.447	-1.16	0.00515751	2.70288e+07	5.74082e+07	High	High	High	High	High	High	High	High	High	High	High	High	High	High	High	High	High	High
High	Q8DNA5	Aldehyde-alcohol dehydrogenase OS=Streptococcus pneumoniae (strain ATCC BAA-255 / R6) OX=171101 GN=adhE PE=3 SV=1	422.36	68	42	2545	42	890	98.1	6.48	3843.9	0.881	-0.18	0.685458	1.01407e+09	1.08729e+09	High	High	High	High	High	High	High	High	High	High	High	High	High	High	High	High	High	High
High	Q8DNF1	DNA-directed RNA polymerase subunit beta' OS=Streptococcus pneumoniae (strain ATCC BAA-255 / R6) OX=171101 GN=rpoC PE=3 SV=1	404.465	68	70	1293	70	1225	136.9	7.21	1395.7	0.589	-0.76	0.0685131	6.86559e+07	1.10068e+08	High	High	High	High	High	High	High	High	High	High	High	High	High	High	High	High	High	High
High	Q8CWR0	Carbamoyl-phosphate synthase large chain OS=Streptococcus pneumoniae (strain ATCC BAA-255 / R6) OX=171101 GN=carB PE=3 SV=1	360.627	76	53	1323	53	1058	116	4.89	1865.49	0.95	-0.07	0.889399	1.12996e+08	1.40983e+08	High	High	High	High	High	High	High	High	High	High	High	High	High	High	High	High	High	High
High	Q8DQZ6	Formate acetyltransferase OS=Streptococcus pneumoniae (strain ATCC BAA-255 / R6) OX=171101 GN=pfl PE=3 SV=1	357.222	80	45	1578	45	774	87.8	5.25	2052.41	1.066	0.09	0.790721	2.74763e+08	3.39256e+08	High	High	High	High	High	High	High	High	High	High	High	High	High	High	High	High	High	High
High	P64023	Elongation factor G OS=Streptococcus pneumoniae (strain ATCC BAA-255 / R6) OX=171101 GN=fusA PE=3 SV=1	341.91	81	40	1406	40	693	76.8	4.96	2169.54	0.966	-0.05	0.935129	1.41304e+09	1.66936e+09	High	High	High	High	High	High	High	High	High	High	High	High	High	High	High	High	High	High
High	Q8DPS0	Enolase OS=Streptococcus pneumoniae (strain ATCC BAA-255 / R6) OX=171101 GN=eno PE=1 SV=1	317.772	90	29	1809	29	434	47.1	4.81	3401.12	0.563	-0.83	0.0476535	5.07423e+08	8.66884e+08	High	High	High	High	High	High	High	High	High	High	High	High	High	High	High	High	High	High
High	Q8DR68	ATP-dependent protease ATP-binding subunit OS=Streptococcus pneumoniae (strain ATCC BAA-255 / R6) OX=171101 GN=clpL PE=4 SV=1	316.126	75	39	1109	38	701	77.6	5.03	1475.39	0.597	-0.74	0.076	1.01499e+08	1.6312e+08	High	High	High	High	High	High	High	High	High	High	High	High	High	High	High	High	High	High
High	Q8DP44	ATP synthase subunit beta OS=Streptococcus pneumoniae (strain ATCC BAA-255 / R6) OX=171101 GN=atpD PE=1 SV=1	315.485	88	29	1276	29	468	50.9	4.94	2304.64	0.716	-0.48	0.256789	6.35061e+07	8.83144e+07	High	High	High	High	High	High	High	High	High	High	High	High	High	High	High	High	High	High
High	Q8DQE5	Septation ring formation regulator EzrA OS=Streptococcus pneumoniae (strain ATCC BAA-255 / R6) OX=171101 GN=ezrA PE=3 SV=2	315.364	82	31	1228	31	575	66.5	4.64	2056.11	0.805	-0.31	0.468814	1.40085e+08	1.69651e+08	High	High	High	High	High	High	High	High	High	High	High	High	High	High	High	High	High	High
High	Q8DNT8	Protein translocase subunit SecA OS=Streptococcus pneumoniae (strain ATCC BAA-255 / R6) OX=171101 GN=secA PE=3 SV=1	313.482	64	41	1195	41	837	95	5.59	1603.35	1.167	0.22	0.557755	1.51275e+08	1.45824e+08	High	High	High	High	High	High	High	High	High	High	High	High	High	High	High	High	High	High
High	Q8DNB6	Penicillin-binding protein 2a OS=Streptococcus pneumoniae (strain ATCC BAA-255 / R6) OX=171101 GN=pbp2a PE=1 SV=1	312.357	66	39	935	39	731	80.7	6.02	1287.17	0.342	-1.55	0.00018231	4.18487e+07	1.17395e+08	High	High	High	High	High	High	High	High	High	High	High	High	High	High	High	High	High	High
High	Q8DRB0	Proline--tRNA ligase OS=Streptococcus pneumoniae (strain ATCC BAA-255 / R6) OX=171101 GN=proS PE=3 SV=1	308.852	74	34	1201	34	617	68.6	5.1	1873.93	1.137	0.19	0.621829	1.57789e+08	1.57373e+08	High	High	High	High	High	High	High	High	High	High	High	High	High	High	High	High	High	High
High	Q8DQJ4	Pyruvate oxidase OS=Streptococcus pneumoniae (strain ATCC BAA-255 / R6) OX=171101 GN=spxB PE=3 SV=1	300.173	59	29	1113	29	591	65.2	5.14	1830.96	1.247	0.32	0.413271	2.11046e+08	1.66068e+08	High	High	High	High	High	High	High	High	High	High	High	High	High	High	High	High	High	High
High	P64031	Elongation factor Tu OS=Streptococcus pneumoniae (strain ATCC BAA-255 / R6) OX=171101 GN=tuf PE=3 SV=1	300.022	76	27	2259	27	398	43.9	4.97	3668.57	0.869	-0.2	0.649809	1.06911e+09	1.12137e+09	High	High	High	High	High	High	High	High	High	High	High	High	High	High	High	High	High	High
High	Q7ZAK5	Pneumolysin OS=Streptococcus pneumoniae (strain ATCC BAA-255 / R6) OX=171101 GN=ply PE=3 SV=1	297.567	83	32	1660	32	471	52.9	5.3	2559.58	0.905	-0.14	0.757063	5.41027e+08	5.63481e+08	High	High	High	High	High	High	High	High	High	High	High	High	High	High	High	High	High	High
High	Q8DNW9	Endopeptidase O OS=Streptococcus pneumoniae (strain ATCC BAA-255 / R6) OX=171101 GN=pepO PE=3 SV=1	295.153	71	39	939	39	630	71.9	4.83	1493.1	1.081	0.11	0.752703	1.44732e+08	1.33998e+08	High	High	High	High	High	High	High	High	High	High	High	High	High	High	High	High	High	High
High	Q8CWR3	Ribonucleoside-diphosphate reductase OS=Streptococcus pneumoniae (strain ATCC BAA-255 / R6) OX=171101 GN=nrdE PE=3 SV=1	280.466	62	38	1266	38	719	81.5	5.48	1525.37	1.504	0.59	0.139175	2.10796e+08	1.5134e+08	High	High	High	High	High	High	High	High	High	High	High	High	High	High	High	High	High	High
High	Q8DQ84	Pyruvate kinase OS=Streptococcus pneumoniae (strain ATCC BAA-255 / R6) OX=171101 GN=pykF PE=3 SV=1	270.897	73	30	1240	30	501	54.7	5.15	1860.61	1.074	0.1	0.770825	2.84472e+08	2.56756e+08	High	High	High	High	High	High	High	High	High	High	High	High	High	High	High	High	High	High
High	Q8DPC7	Alanine--tRNA ligase OS=Streptococcus pneumoniae (strain ATCC BAA-255 / R6) OX=171101 GN=alaS PE=3 SV=1	259.474	64	43	1024	43	872	96.5	5.15	1296.32	1.13	0.18	0.637652	1.57334e+08	1.29645e+08	High	High	High	High	High	High	High	High	High	High	High	High	High	High	High	High	High	High
High	Q8DP66	Glycine--tRNA ligase beta subunit OS=Streptococcus pneumoniae (strain ATCC BAA-255 / R6) OX=171101 GN=glyS PE=3 SV=1	258.202	68	38	1090	38	678	75.4	5.02	1369.4	1.079	0.11	0.756148	1.01524e+08	9.52294e+07	High	High	High	High	High	High	High	High	High	High	High	High	High	High	High	High	High	High
High	Q8CWT3	Chaperone protein DnaK OS=Streptococcus pneumoniae (strain ATCC BAA-255 / R6) OX=171101 GN=dnaK PE=3 SV=1	254.182	72	34	1057	34	607	64.8	4.77	1256.54	1.374	0.46	0.245323	1.06355e+08	7.84663e+07	High	High	High	High	High	High	High	High	High	High	High	High	High	High	High	High	High	High
High	Q8DPW5	Phosphoenolpyruvate carboxylase OS=Streptococcus pneumoniae (strain ATCC BAA-255 / R6) OX=171101 GN=ppc PE=3 SV=1	243.482	62	45	854	45	898	103.1	5.69	774.45	1.281	0.36	0.360298	5.66756e+07	4.18676e+07	High	High	High	High	High	High	High	High	High	High	High	High	High	High	High	High	High	High
High	Q8DNX8	Threonine--tRNA ligase OS=Streptococcus pneumoniae (strain ATCC BAA-255 / R6) OX=171101 GN=thrS PE=3 SV=2	241.6	64	33	884	33	647	74.7	5.44	1166.69	1.12	0.16	0.659257	9.33133e+07	8.66366e+07	High	High	High	High	High	High	High	High	High	High	High	High	High	High	High	High	High	High
High	Q8DNI1	ABC transporter substrate-binding protein-oligopeptide transport OS=Streptococcus pneumoniae (strain ATCC BAA-255 / R6) OX=171101 GN=amiA PE=3 SV=1	240.601	65	30	851	30	659	72.5	5.1	1280.01	0.727	-0.46	0.278888	4.92173e+07	7.40063e+07	High	High	High	High	High	High	High	High	High	High	High	High	High	High	High	High	High	High
High	Q8DRA8	Glutamine--fructose-6-phosphate aminotransferase [isomerizing] OS=Streptococcus pneumoniae (strain ATCC BAA-255 / R6) OX=171101 GN=glmS PE=3 SV=3	236.513	83	32	694	32	602	65.4	5.15	946.27	0.856	-0.23	0.610747	4.2161e+07	5.54969e+07	High	High	High	High	High	High	High	High	High	High	High	High	High	High	High	High	High	High
High	P59652	ATP-dependent zinc metalloprotease FtsH OS=Streptococcus pneumoniae (strain ATCC BAA-255 / R6) OX=171101 GN=ftsH PE=3 SV=1	227.901	64	31	830	31	652	71.2	5.55	1063.33	0.957	-0.06	0.908698	1.01079e+08	1.04704e+08	High	High	High	High	High	High	High	High	High	High	High	High	High	High	High	High	High	High
High	Q8DMX2	Inosine-5'-monophosphate dehydrogenase OS=Streptococcus pneumoniae (strain ATCC BAA-255 / R6) OX=171101 GN=imdH PE=3 SV=1	225.475	83	28	634	28	492	52.4	5.34	777.1	0.527	-0.92	0.0265897	3.06634e+07	5.13935e+07	High	High	High	High	High	High	High	High	High	High	High	High	High	High	High	High	High	High
High	P64298	GMP synthase [glutamine-hydrolyzing] OS=Streptococcus pneumoniae (strain ATCC BAA-255 / R6) OX=171101 GN=guaA PE=3 SV=1	220.627	77	30	805	30	520	57.4	5.08	1114.73	0.956	-0.07	0.905282	7.87243e+07	7.7041e+07	High	High	High	High	High	High	High	High	High	High	High	High	High	High	High	High	High	High
High	Q8CWN8	Aspartate--ammonia ligase OS=Streptococcus pneumoniae (strain ATCC BAA-255 / R6) OX=171101 GN=asnA PE=3 SV=2	219.847	85	24	1183	24	330	37.6	5.16	1718.98	1.638	0.71	0.0749351	2.03071e+08	1.49747e+08	High	High	High	High	High	High	High	High	High	High	High	High	High	High	High	High	High	High
High	Q8CYJ8	Endolytic murein transglycosylase OS=Streptococcus pneumoniae (strain ATCC BAA-255 / R6) OX=171101 GN=mltG PE=1 SV=1	211.297	63	28	741	28	551	60.8	5.16	1072.86	0.576	-0.8	0.0571147	3.15398e+07	6.74017e+07	High	High	High	High	High	High	High	High	High	High	High	High	High	High	High	High	High	High
High	Q8DQ85	ATP-dependent 6-phosphofructokinase OS=Streptococcus pneumoniae (strain ATCC BAA-255 / R6) OX=171101 GN=pfkA PE=3 SV=1	209.72	81	17	981	17	335	35.2	5.54	1839.49	1.222	0.29	0.455329	1.72071e+08	1.28683e+08	High	High	High	High	High	High	High	High	High	High	High	High	High	High	High	High	High	High
High	Q8DRJ2	CapD protein, required for the biosynthesis of type 1 capsular polysaccharide OS=Streptococcus pneumoniae (strain ATCC BAA-255 / R6) OX=171101 GN=capD PE=3 SV=1	206.954	57	27	633	27	616	69.3	8.7	895.43	0.83	-0.27	0.538028	5.58267e+07	6.86042e+07	High	High	High	High	High	High	High	High	High	High	High	High	High	High	High	High	High	High
High	Q8DQD7	ATP dependent protease OS=Streptococcus pneumoniae (strain ATCC BAA-255 / R6) OX=171101 GN=clpE PE=3 SV=1	206.278	53	32	549	31	752	83.8	5.69	493.96	0.876	-0.19	0.669832	2.89282e+07	3.36334e+07	High	High	High	High	High	High	High	High	High	High	High	High	High	High	High	High	High	High
High	Q8DQT6	Phenylalanine--tRNA ligase beta subunit OS=Streptococcus pneumoniae (strain ATCC BAA-255 / R6) OX=171101 GN=pheT PE=3 SV=1	205.32	59	32	536	32	800	87	4.74	557.29	0.989	-0.02	0.998291	2.92419e+07	3.04348e+07	High	High	High	High	High	High	High	High	High	High	High	High	High	High	High	High	High	High
High	Q8DQ89	type I site-specific deoxyribonuclease OS=Streptococcus pneumoniae (strain ATCC BAA-255 / R6) OX=171101 GN=hsdR PE=3 SV=1	204.128	47	42	538	42	1116	129.2	5.62	426.66	1.063	0.09	0.796978	3.58606e+07	3.30521e+07	High	High	High	High	High	High	High	High	High	High	High	High	High	High	High	High	High	High
High	Q8DNW4	Isoleucine--tRNA ligase OS=Streptococcus pneumoniae (strain ATCC BAA-255 / R6) OX=171101 GN=ileS PE=3 SV=1	198.47	44	31	626	31	930	105.4	5.03	740.71	1.074	0.1	0.770256	3.75223e+07	3.88418e+07	High	High	High	High	High	High	High	High	High	High	High	High	High	High	High	High	High	High
High	P0A336	Chaperonin GroEL OS=Streptococcus pneumoniae (strain ATCC BAA-255 / R6) OX=171101 GN=groEL PE=3 SV=1	196.523	71	29	629	29	540	57.1	4.84	723.84	0.533	-0.91	0.0297163	3.65392e+07	6.65582e+07	High	High	High	High	High	High	High	High	High	High	High	High	High	High	High	High	High	High
High	Q8CWN4	Aspartate--tRNA ligase OS=Streptococcus pneumoniae (strain ATCC BAA-255 / R6) OX=171101 GN=aspS PE=3 SV=1	195.638	66	29	708	29	587	66.2	4.94	808.95	1.16	0.21	0.573266	7.48384e+07	6.58757e+07	High	High	High	High	High	High	High	High	High	High	High	High	High	High	High	High	High	High
High	Q8DP52	Phosphoglucomutase OS=Streptococcus pneumoniae (strain ATCC BAA-255 / R6) OX=171101 GN=pgm PE=3 SV=1	195.405	65	28	797	28	572	62.6	4.82	988.79	0.956	-0.06	0.906798	9.5401e+07	9.74009e+07	High	High	High	High	High	High	High	High	High	High	High	High	High	High	High	High	High	High
High	P63414	Acetate kinase OS=Streptococcus pneumoniae (strain ATCC BAA-255 / R6) OX=171101 GN=ackA PE=3 SV=1	192.783	84	23	695	23	396	43.3	5.24	993.02	1.178	0.24	0.535712	9.60547e+07	8.92831e+07	High	High	High	High	High	High	High	High	High	High	High	High	High	High	High	High	High	High
High	Q8DR61	ABC transporter substrate-binding protein-oligopeptide transport OS=Streptococcus pneumoniae (strain ATCC BAA-255 / R6) OX=171101 GN=aliA PE=3 SV=1	190.388	60	33	612	33	660	73	5.16	608.32	0.816	-0.29	0.49893	2.71073e+07	3.35429e+07	High	High	High	High	High	High	High	High	High	High	High	High	High	High	High	High	High	High
High	Q8DP03	ABC transporter ATP-binding protein-multiple sugar transport OS=Streptococcus pneumoniae (strain ATCC BAA-255 / R6) OX=171101 GN=msmK PE=4 SV=1	189.426	76	23	897	23	376	41.8	6.16	1529.2	1.041	0.06	0.855584	1.29418e+08	1.3285e+08	High	High	High	High	High	High	High	High	High	High	High	High	High	High	High	High	High	High
High	Q8DNY6	UDP-glucose 4-epimerase OS=Streptococcus pneumoniae (strain ATCC BAA-255 / R6) OX=171101 GN=galE PE=3 SV=1	188.654	85	20	790	20	339	37.4	4.93	1267.38	1.112	0.15	0.677368	1.40369e+08	1.46199e+08	High	High	High	High	High	High	High	High	High	High	High	High	High	High	High	High	High	High
High	Q8DQF1	Aminopeptidase OS=Streptococcus pneumoniae (strain ATCC BAA-255 / R6) OX=171101 GN=pepN PE=3 SV=1	188.045	61	35	435	35	848	95.3	4.92	276.1	1.141	0.19	0.612757	2.03964e+07	1.83071e+07	High	High	High	High	High	High	High	High	High	High	High	High	High	High	High	High	High	High
High	Q8CZE9	Biotin carboxylase OS=Streptococcus pneumoniae (strain ATCC BAA-255 / R6) OX=171101 GN=accC PE=4 SV=1	186.012	86	28	642	28	455	49.6	5.25	806.22	1.141	0.19	0.613518	9.274e+07	8.63583e+07	High	High	High	High	High	High	High	High	High	High	High	High	High	High	High	High	High	High
High	Q8DR96	Alcohol dehydrogenase, propanol-preferring OS=Streptococcus pneumoniae (strain ATCC BAA-255 / R6) OX=171101 GN=adhP PE=3 SV=1	185.533	71	15	996	15	339	35.7	5.06	1676.22	0.929	-0.11	0.827874	2.76639e+08	2.91313e+08	High	High	High	High	High	High	High	High	High	High	High	High	High	High	High	High	High	High
High	Q8DQY0	CTP synthase OS=Streptococcus pneumoniae (strain ATCC BAA-255 / R6) OX=171101 GN=pyrG PE=3 SV=1	184.032	68	24	681	24	535	59.2	5.67	732.58	0.483	-1.05	0.0116254	4.43504e+07	8.45116e+07	High	High	High	High	High	High	High	High	High	High	High	High	High	High	High	High	High	High
High	P0A3M6	Penicillin-binding protein 2B OS=Streptococcus pneumoniae (strain ATCC BAA-255 / R6) OX=171101 GN=penA PE=1 SV=1	183.706	60	30	553	30	680	73.8	5.22	476.9	0.531	-0.91	0.0284285	3.57347e+07	2.40247e+07	High	High	High	High	High	High	High	High	High	High	High	High	High	High	High	High	High	High
High	Q8DP20	P-type ATPase-calcium transporter OS=Streptococcus pneumoniae (strain ATCC BAA-255 / R6) OX=171101 GN=pacL PE=4 SV=1	183.646	51	29	401	29	898	97	4.98	349.06	0.803	-0.32	0.463089	9.367e+06	1.26782e+07	High	High	High	High	High	High	High	High	High	High	High	High	High	High	High	High	High	High
High	Q8DR06	DhaL domain-containing protein OS=Streptococcus pneumoniae (strain ATCC BAA-255 / R6) OX=171101 GN=spr0400 PE=4 SV=1	183.588	62	23	707	23	555	60.2	4.55	1098.06	0.975	-0.04	0.962339	1.02466e+08	9.10094e+07	High	High	High	High	High	High	High	High	High	High	High	High	High	High	High	High	High	High
High	Q8DN59	Glycerol-3-phosphate dehydrogenase [NAD(P)+] OS=Streptococcus pneumoniae (strain ATCC BAA-255 / R6) OX=171101 GN=gpsA PE=3 SV=1	182.904	88	18	545	18	338	36.8	5.38	803.66	0.881	-0.18	0.685897	4.45244e+07	5.2065e+07	High	High	High	High	High	High	High	High	High	High	High	High	High	High	High	High	High	High
High	Q8DQT0	Polyribonucleotide nucleotidyltransferase OS=Streptococcus pneumoniae (strain ATCC BAA-255 / R6) OX=171101 GN=pnp PE=3 SV=2	182.859	58	30	263	30	737	81	5.11	218.27	0.696	-0.52	0.217309	1.87631e+09	1.9427e+09	High	High	High	High	High	High	High	High	High	High	High	High	High	High	High	High	High	High
High	Q8DPI9	DNA topoisomerase 1 OS=Streptococcus pneumoniae (strain ATCC BAA-255 / R6) OX=171101 GN=topA PE=3 SV=1	180.971	54	31	568	31	701	79.3	9.16	387.69	0.56	-0.84	0.0451192	7.49905e+08	8.80443e+08	High	High	High	High	High	High	High	High	High	High	High	High	High	High	High	High	High	High
High	Q8DR14	3-oxoacyl-[acyl-carrier-protein] synthase 2 OS=Streptococcus pneumoniae (strain ATCC BAA-255 / R6) OX=171101 GN=fabF PE=3 SV=1	179.983	79	20	616	20	414	44.3	5.94	852.7	0.862	-0.21	0.629108	7.51353e+07	9.52519e+07	High	High	High	High	High	High	High	High	High	High	High	High	High	High	High	High	High	High
High	Q8DNE8	UDP-N-acetylglucosamine 1-carboxyvinyltransferase 1 OS=Streptococcus pneumoniae (strain ATCC BAA-255 / R6) OX=171101 GN=murA1 PE=3 SV=1	179.728	82	25	626	25	427	45.9	5.58	756.69	1.159	0.21	0.574333	5.4536e+07	5.70439e+07	High	High	High	High	High	High	High	High	High	High	High	High	High	High	High	High	High	High
High	Q8DPS7	NADP-dependent glyceraldehyde-3-phosphate dehydrogenase OS=Streptococcus pneumoniae (strain ATCC BAA-255 / R6) OX=171101 GN=gapN PE=3 SV=1	179.546	71	27	760	27	474	51	5.27	1046.62	0.924	-0.11	0.811481	8.69087e+07	8.99517e+07	High	High	High	High	High	High	High	High	High	High	High	High	High	High	High	High	High	High
High	Q8DNU0	Phospho-2-dehydro-3-deoxyheptonate aldolase OS=Streptococcus pneumoniae (strain ATCC BAA-255 / R6) OX=171101 GN=aroF PE=3 SV=1	179.35	70	17	863	16	343	38.7	5.16	1517.68	0.989	-0.02	0.998506	2.57363e+08	2.7409e+08	High	High	High	High	High	High	High	High	High	High	High	High	High	High	High	High	High	High
High	P0A4G3	Manganese ABC transporter substrate-binding lipoprotein OS=Streptococcus pneumoniae (strain ATCC BAA-255 / R6) OX=171101 GN=psaA PE=3 SV=1	178.739	62	14	660	14	309	34.6	5.43	1400.52	0.757	-0.4	0.347988	6.88086e+07	1.03807e+08	High	High	High	High	High	High	High	High	High	High	High	High	High	High	High	High	High	High
High	P67581	Methionine--tRNA ligase OS=Streptococcus pneumoniae (strain ATCC BAA-255 / R6) OX=171101 GN=metG PE=3 SV=1	177.641	62	30	665	30	665	75.6	4.98	612.92	0.936	-0.1	0.848422	8.01618e+07	1.11843e+08	High	High	High	High	High	High	High	High	High	High	High	High	High	High	High	High	High	High
High	Q8DMZ1	Cyclic-di-AMP phosphodiesterase OS=Streptococcus pneumoniae (strain ATCC BAA-255 / R6) OX=171101 GN=spr2010 PE=3 SV=1	177.488	58	27	525	27	657	73.2	5.07	563.43	2.868	1.52	0.000174084	4.73662e+07	1.44573e+07	High	High	High	High	High	High	High	High	High	High	High	High	High	High	High	High	High	High
High	Q8DR22	Serine--tRNA ligase OS=Streptococcus pneumoniae (strain ATCC BAA-255 / R6) OX=171101 GN=serS PE=3 SV=2	177.279	75	24	639	24	424	47.7	5.08	874.8	0.877	-0.19	0.674126	1.01771e+08	1.11299e+08	High	High	High	High	High	High	High	High	High	High	High	High	High	High	High	High	High	High
High	Q8DN69	Arginine--tRNA ligase OS=Streptococcus pneumoniae (strain ATCC BAA-255 / R6) OX=171101 GN=argS PE=3 SV=1	175.126	65	34	482	34	563	63.4	5.15	438	1.606	0.68	0.0871848	3.88006e+07	2.40261e+07	High	High	High	High	High	High	High	High	High	High	High	High	High	High	High	High	High	High
High	P0A4S2	Fructose-bisphosphate aldolase OS=Streptococcus pneumoniae (strain ATCC BAA-255 / R6) OX=171101 GN=fba PE=1 SV=1	171.51	63	16	1062	16	293	31.4	5.1	1763.08	1.133	0.18	0.630576	4.90659e+08	4.3975e+08	High	High	High	High	High	High	High	High	High	High	High	High	High	High	High	High	High	High
High	Q8DQP7	Cell wall-associated serine proteinase PrtA OS=Streptococcus pneumoniae (strain ATCC BAA-255 / R6) OX=171101 GN=prtA PE=3 SV=1	170.065	25	43	306	43	2144	240.3	6.16	194.43	1.731	0.79	0.0483847	1.8261e+07	9.03656e+06	High	High	High	High	High	High	High	High	High	High	High	High	High	High	High	High	High	High
High	Q8DQC2	ABC transporter substrate-binding protein PnrA-like domain-containing protein OS=Streptococcus pneumoniae (strain ATCC BAA-255 / R6) OX=171101 GN=spr0747 PE=3 SV=1	169.823	69	18	879	18	374	39.5	5.66	1440.85	0.607	-0.72	0.0859757	1.17548e+08	2.11275e+08	High	High	High	High	High	High	High	High	High	High	High	High	High	High	High	High	High	High
High	Q8CWR9	Small ribosomal subunit protein bS1 OS=Streptococcus pneumoniae (strain ATCC BAA-255 / R6) OX=171101 GN=rpsA PE=1 SV=1	169.305	59	23	1413	23	400	43.9	5.14	1966.03	1.165	0.22	0.562633	8.55592e+08	7.63121e+08	High	High	High	High	High	High	High	High	High	High	High	High	High	High	High	High	High	High
High	Q8CWQ4	Asparagine--tRNA ligase OS=Streptococcus pneumoniae (strain ATCC BAA-255 / R6) OX=171101 GN=asnS PE=3 SV=1	168.262	73	30	742	30	447	51.1	5.06	632.93	0.831	-0.27	0.542148	6.97506e+07	7.92916e+07	High	High	High	High	High	High	High	High	High	High	High	High	High	High	High	High	High	High
High	Q8DNV9	Cell division protein FtsZ OS=Streptococcus pneumoniae (strain ATCC BAA-255 / R6) OX=171101 GN=ftsZ PE=1 SV=1	167.527	61	18	670	18	419	44.4	4.81	1237.97	1.12	0.16	0.659981	7.09379e+07	5.61894e+07	High	High	High	High	High	High	High	High	High	High	High	High	High	High	High	High	High	High
High	Q8DNV8	Cell division protein FtsA OS=Streptococcus pneumoniae (strain ATCC BAA-255 / R6) OX=171101 GN=ftsA PE=3 SV=1	167.031	67	22	552	22	457	49.4	5.19	582.61	1.195	0.26	0.504389	7.89209e+07	5.96894e+07	High	High	High	High	High	High	High	High	High	High	High	High	High	High	High	High	High	High
High	Q8CWM8	Small ribosomal subunit protein uS2 OS=Streptococcus pneumoniae (strain ATCC BAA-255 / R6) OX=171101 GN=rpsB PE=3 SV=1	164.772	81	20	1049	20	259	28.9	5.35	1573.19	1.073	0.1	0.773034	4.04887e+08	3.50741e+08	High	High	High	High	High	High	High	High	High	High	High	High	High	High	High	High	High	High
High	Q8CWS6	50S ribosomal subunit assembly factor BipA OS=Streptococcus pneumoniae (strain ATCC BAA-255 / R6) OX=171101 GN=typA PE=3 SV=1	164.756	52	24	673	24	620	69	4.87	766.31	1.052	0.07	0.824923	8.34849e+07	8.10166e+07	High	High	High	High	High	High	High	High	High	High	High	High	High	High	High	High	High	High
High	Q8DRD7	Ribonucleotide reductase, class III, anaerobic OS=Streptococcus pneumoniae (strain ATCC BAA-255 / R6) OX=171101 GN=nrdD PE=4 SV=1	164.206	50	37	735	37	737	84	5.95	680.04	1.47	0.56	0.161884	1.02289e+08	7.52582e+07	High	High	High	High	High	High	High	High	High	High	High	High	High	High	High	High	High	High
High	Q8DPV4	UDP-N-acetylglucosamine 1-carboxyvinyltransferase 2 OS=Streptococcus pneumoniae (strain ATCC BAA-255 / R6) OX=171101 GN=murA2 PE=3 SV=1	163.234	73	23	587	23	419	45	5.41	637.81	1.119	0.16	0.661598	5.07149e+07	4.8876e+07	High	High	High	High	High	High	High	High	High	High	High	High	High	High	High	High	High	High
High	Q8DQ95	Fructose specific-phosphotransferase system IIBC component OS=Streptococcus pneumoniae (strain ATCC BAA-255 / R6) OX=171101 GN=fruA PE=4 SV=1	161.03	39	19	741	19	650	66.9	5.48	1129.27	0.939	-0.09	0.8565	1.12961e+08	1.69509e+08	High	High	High	High	High	High	High	High	High	High	High	High	High	High	High	High	High	High
High	Q7CRB1	ATP synthase subunit alpha OS=Streptococcus pneumoniae (strain ATCC BAA-255 / R6) OX=171101 GN=atpA PE=1 SV=1	160.991	60	22	968	22	501	54.6	5.1	1116.29	0.775	-0.37	0.392257	7.53988e+07	1.00633e+08	High	High	High	High	High	High	High	High	High	High	High	High	High	High	High	High	High	High
High	Q8DR54	6-phosphogluconate dehydrogenase, decarboxylating OS=Streptococcus pneumoniae (strain ATCC BAA-255 / R6) OX=171101 GN=gnd PE=3 SV=1	160.734	63	21	564	21	474	52.5	5.06	813.7	1.101	0.14	0.703784	7.14058e+07	5.82436e+07	High	High	High	High	High	High	High	High	High	High	High	High	High	High	High	High	High	High
High	Q8DQC1	ABC transporter ATP-binding protein-ribose/galactose transport OS=Streptococcus pneumoniae (strain ATCC BAA-255 / R6) OX=171101 GN=ABC-NBD PE=4 SV=1	160.101	71	29	561	29	511	55	5.68	451.81	0.716	-0.48	0.256724	3.94979e+07	5.23253e+07	High	High	High	High	High	High	High	High	High	High	High	High	High	High	High	High	High	High
High	Q8DQV2	Translation initiation factor IF-2 OS=Streptococcus pneumoniae (strain ATCC BAA-255 / R6) OX=171101 GN=infB PE=3 SV=1	157.474	42	29	428	29	930	102.9	8.72	409.45	0.587	-0.77	0.0664902	2.17183e+07	3.92794e+07	High	High	High	High	High	High	High	High	High	High	High	High	High	High	High	High	High	High
High	Q8DQN3	Glucokinase OS=Streptococcus pneumoniae (strain ATCC BAA-255 / R6) OX=171101 GN=glcK PE=3 SV=1	156.721	80	20	561	20	325	34.2	5.11	736.47	0.96	-0.06	0.918518	5.35457e+07	5.3624e+07	High	High	High	High	High	High	High	High	High	High	High	High	High	High	High	High	High	High
High	Q8DPS9	DNA ligase OS=Streptococcus pneumoniae (strain ATCC BAA-255 / R6) OX=171101 GN=ligA PE=3 SV=1	155.837	62	31	394	31	652	72.2	5.08	319.32	0.977	-0.03	0.967657	2.39581e+07	3.34599e+07	High	High	High	High	High	High	High	High	High	High	High	High	High	High	High	High	High	High
High	Q8DMX1	ABC transporter domain-containing protein OS=Streptococcus pneumoniae (strain ATCC BAA-255 / R6) OX=171101 GN=ABC-NBD PE=4 SV=1	155.599	62	25	492	25	540	60.8	4.84	559.85	1.382	0.47	0.237503	4.18596e+07	2.76262e+07	High	High	High	High	High	High	High	High	High	High	High	High	High	High	High	High	High	High
High	Q8DPL8	histidine kinase OS=Streptococcus pneumoniae (strain ATCC BAA-255 / R6) OX=171101 GN=hk02 PE=4 SV=1	155.524	61	21	510	21	449	51.7	5.34	679.33	1.297	0.38	0.338134	7.8744e+07	6.793e+07	High	High	High	High	High	High	High	High	High	High	High	High	High	High	High	High	High	High
High	Q8DR09	Peptide chain release factor 3 OS=Streptococcus pneumoniae (strain ATCC BAA-255 / R6) OX=171101 GN=prfC PE=3 SV=1	155.243	60	27	506	27	514	58.4	5.2	492.86	1.144	0.19	0.60603	3.92249e+07	3.67898e+07	High	High	High	High	High	High	High	High	High	High	High	High	High	High	High	High	High	High
High	P67283	Ribonuclease Y OS=Streptococcus pneumoniae (strain ATCC BAA-255 / R6) OX=171101 GN=rny PE=3 SV=1	153.221	53	24	455	24	534	59.8	5.45	467.53	1.023	0.03	0.903229	3.15492e+07	3.20679e+07	High	High	High	High	High	High	High	High	High	High	High	High	High	High	High	High	High	High
High	Q8DRH7	Ribonuclease J OS=Streptococcus pneumoniae (strain ATCC BAA-255 / R6) OX=171101 GN=rnj PE=3 SV=1	152.68	58	25	360	25	610	66.4	6.81	312.71	0.641	-0.64	0.126469	1.58047e+07	2.27994e+07	High	High	High	High	High	High	High	High	High	High	High	High	High	High	High	High	High	High
High	Q8DPE1	Homoserine dehydrogenase OS=Streptococcus pneumoniae (strain ATCC BAA-255 / R6) OX=171101 GN=hom PE=3 SV=1	152.486	57	18	509	18	439	47.4	5.08	893.3	1.145	0.2	0.60422	4.87851e+07	4.44305e+07	High	High	High	High	High	High	High	High	High	High	High	High	High	High	High	High	High	High
High	P0A3N0	L-lactate dehydrogenase OS=Streptococcus pneumoniae (strain ATCC BAA-255 / R6) OX=171101 GN=ldh PE=1 SV=2	152.278	69	16	583	16	328	35.3	5.22	963.25	1.523	0.61	0.127591	2.50536e+08	1.23808e+08	High	High	High	High	High	High	High	High	High	High	High	High	High	High	High	High	High	High
High	Q8DN13	Protein DltD OS=Streptococcus pneumoniae (strain ATCC BAA-255 / R6) OX=171101 GN=dltD PE=1 SV=1	151.844	70	22	540	22	427	49.5	7.97	630.4	1.192	0.25	0.509547	3.23331e+07	3.42349e+07	High	High	High	High	High	High	High	High	High	High	High	High	High	High	High	High	High	High
High	Q8DN52	Tyrosine--tRNA ligase OS=Streptococcus pneumoniae (strain ATCC BAA-255 / R6) OX=171101 GN=tyrS PE=3 SV=1	150.253	66	21	472	21	418	47.5	5.67	667.88	1.432	0.52	0.191093	4.46732e+07	3.03158e+07	High	High	High	High	High	High	High	High	High	High	High	High	High	High	High	High	High	High
High	P63385	UvrABC system protein A OS=Streptococcus pneumoniae (strain ATCC BAA-255 / R6) OX=171101 GN=uvrA PE=3 SV=1	147.422	50	32	221	32	943	104.1	6.4	185.77	0.374	-1.42	0.000622516	4.82115e+06	1.38982e+07	High	High	High	High	High	High	High	High	High	High	High	High	High	High	High	High	High	High
High	Q8DP70	NADH oxidase OS=Streptococcus pneumoniae (strain ATCC BAA-255 / R6) OX=171101 GN=nox PE=4 SV=1	147.132	58	17	603	17	459	50.2	5.12	853.97	1.471	0.56	0.161128	2.15049e+08	1.64031e+08	High	High	High	High	High	High	High	High	High	High	High	High	High	High	High	High	High	High
High	Q8DPM2	DNA gyrase subunit A OS=Streptococcus pneumoniae (strain ATCC BAA-255 / R6) OX=171101 GN=gyrA PE=1 SV=1	146.301	47	29	343	29	822	92	6.19	167.95	0.763	-0.39	0.361649	1.10854e+07	1.76505e+07	High	High	High	High	High	High	High	High	High	High	High	High	High	High	High	High	High	High
High	P59676	Penicillin-binding protein 2X OS=Streptococcus pneumoniae (strain ATCC BAA-255 / R6) OX=171101 GN=pbpX PE=1 SV=1	145.852	65	32	389	32	750	82.3	5.83	235.45	0.529	-0.92	0.0276136	7.23952e+06	1.44153e+07	High	High	High	High	High	High	High	High	High	High	High	High	High	High	High	High	High	High
High	Q8DR59	Penicillin-binding protein 1A OS=Streptococcus pneumoniae (strain ATCC BAA-255 / R6) OX=171101 GN=pbpA PE=1 SV=1	145.17	58	29	368	29	719	79.7	5.6	271.43	0.5	-1	0.0163345	2.21083e+07	4.09688e+07	High	High	High	High	High	High	High	High	High	High	High	High	High	High	High	High	High	High
High	Q8DPP2	Tagatose 1,6-diphosphate aldolase OS=Streptococcus pneumoniae (strain ATCC BAA-255 / R6) OX=171101 GN=lacD PE=3 SV=1	144.533	74	21	1090	21	326	36.4	4.83	1619.9	1.103	0.14	0.698653	2.85671e+08	2.49818e+08	High	High	High	High	High	High	High	High	High	High	High	High	High	High	High	High	High	High
High	Q8CYN1	Prephenate dehydratase OS=Streptococcus pneumoniae (strain ATCC BAA-255 / R6) OX=171101 GN=spr1221 PE=4 SV=1	143.347	55	21	635	21	344	38.7	7.96	813.52	0.957	-0.06	0.909714	5.76262e+07	3.26892e+07	High	High	High	High	High	High	High	High	High	High	High	High	High	High	High	High	High	High
High	Q8DN26	Band 7 domain-containing protein OS=Streptococcus pneumoniae (strain ATCC BAA-255 / R6) OX=171101 GN=spr1962 PE=4 SV=1	143.044	78	20	658	20	299	33.6	5.8	886.21	0.664	-0.59	0.160835	6.19059e+07	9.71749e+07	High	High	High	High	High	High	High	High	High	High	High	High	High	High	High	High	High	High
High	P59214	Maltooligosaccharide ABC transporter solute-binding lipoprotein OS=Streptococcus pneumoniae (strain ATCC BAA-255 / R6) OX=171101 GN=malX PE=2 SV=1	141.752	62	21	965	21	423	45.3	5.22	1414.46	0.654	-0.61	0.145245	6.78098e+07	1.18102e+08	High	High	High	High	High	High	High	High	High	High	High	High	High	High	High	High	High	High
High	P0A4G1	Oligopeptide-binding protein AliB OS=Streptococcus pneumoniae (strain ATCC BAA-255 / R6) OX=171101 GN=aliB PE=3 SV=1	141.515	53	24	335	24	652	72.5	5.39	303.11	0.612	-0.71	0.0911159	7.17965e+06	1.22435e+07	High	High	High	High	High	High	High	High	High	High	High	High	High	High	High	High	High	High
High	Q8DNP9	Thioredoxin OS=Streptococcus pneumoniae (strain ATCC BAA-255 / R6) OX=171101 GN=trxA PE=3 SV=1	141.393	99	14	3456	14	104	11.5	4.88	4571.74	1.126	0.17	0.645026	6.38673e+09	6.79963e+09	High	High	High	High	High	High	High	High	High	High	High	High	High	High	High	High	High	High
High	Q8DNY2	P-type ATPase-metal cation transport OS=Streptococcus pneumoniae (strain ATCC BAA-255 / R6) OX=171101 GN=ctpE PE=4 SV=1	140.052	51	24	282	24	778	85.5	5.95	238.63	0.656	-0.61	0.14889	7.71601e+06	1.06311e+07	High	High	High	High	High	High	High	High	High	High	High	High	High	High	High	High	High	High
High	Q8DQQ0	ABC transporter ATP-binding protein-role in polysaccharide efflux OS=Streptococcus pneumoniae (strain ATCC BAA-255 / R6) OX=171101 GN=ABC-NBD PE=4 SV=1	139.211	79	23	669	23	330	37.8	5.76	796.21	1.382	0.47	0.237464	7.1841e+07	4.97554e+07	High	High	High	High	High	High	High	High	High	High	High	High	High	High	High	High	High	High
High	Q8DQ24	Foldase protein PrsA OS=Streptococcus pneumoniae (strain ATCC BAA-255 / R6) OX=171101 GN=prsA PE=3 SV=1	138.544	65	19	537	19	313	34.4	5.12	688.9	0.8	-0.32	0.454887	4.34351e+07	5.4673e+07	High	High	High	High	High	High	High	High	High	High	High	High	High	High	High	High	High	High
High	Q8DNH8	ABC transporter substrate-binding protein-multiple sugars OS=Streptococcus pneumoniae (strain ATCC BAA-255 / R6) OX=171101 GN=msmE PE=3 SV=1	136.549	65	21	420	21	419	46.6	5.24	465.77	1.037	0.05	0.86513	2.17919e+07	2.7197e+07	High	High	High	High	High	High	High	High	High	High	High	High	High	High	High	High	High	High
High	P59200	DNA polymerase I OS=Streptococcus pneumoniae (strain ATCC BAA-255 / R6) OX=171101 GN=polA PE=3 SV=1	134.423	44	29	387	29	877	99.1	5.07	271.24	1.017	0.02	0.921363	1.73304e+07	1.89493e+07	High	High	High	High	High	High	High	High	High	High	High	High	High	High	High	High	High	High
High	Q8CWW0	tRNA-specific 2-thiouridylase MnmA OS=Streptococcus pneumoniae (strain ATCC BAA-255 / R6) OX=171101 GN=mnmA PE=3 SV=2	134.073	77	19	460	19	373	41.6	5.41	580.26	1.079	0.11	0.757082	4.35726e+07	4.69192e+07	High	High	High	High	High	High	High	High	High	High	High	High	High	High	High	High	High	High
High	Q8DQH0	S-adenosylmethionine synthase OS=Streptococcus pneumoniae (strain ATCC BAA-255 / R6) OX=171101 GN=metK PE=3 SV=1	133.218	71	17	447	17	396	43.1	5.19	553.56	1.076	0.11	0.764426	6.89754e+07	7.36517e+07	High	High	High	High	High	High	High	High	High	High	High	High	High	High	High	High	High	High
High	Q8DRA0	Aminopeptidase OS=Streptococcus pneumoniae (strain ATCC BAA-255 / R6) OX=171101 GN=pepC PE=3 SV=1	130.733	66	20	469	20	444	50.2	5.21	574.69	1.123	0.17	0.653664	4.06773e+07	3.72182e+07	High	High	High	High	High	High	High	High	High	High	High	High	High	High	High	High	High	High
High	Q8DP97	Nicotinate phosphoribosyltransferase OS=Streptococcus pneumoniae (strain ATCC BAA-255 / R6) OX=171101 GN=spr1277 PE=3 SV=1	130.671	67	23	354	23	486	55.1	5.27	295.37	0.51	-0.97	0.0197023	2.55655e+07	2.34572e+07	High	High	High	High	High	High	High	High	High	High	High	High	High	High	High	High	High	High
High	Q8DR17	Enoyl-acyl carrier protein(ACP) reductase OS=Streptococcus pneumoniae (strain ATCC BAA-255 / R6) OX=171101 GN=fabK PE=4 SV=1	130.475	68	15	589	15	324	34.2	5.47	901.23	1.113	0.15	0.675026	1.09559e+08	1.04867e+08	High	High	High	High	High	High	High	High	High	High	High	High	High	High	High	High	High	High
High	P66709	DNA-directed RNA polymerase subunit alpha OS=Streptococcus pneumoniae (strain ATCC BAA-255 / R6) OX=171101 GN=rpoA PE=1 SV=1	130.227	77	17	412	17	311	34.2	4.75	629.5	0.44	-1.19	0.00431914	2.25691e+07	3.61264e+07	High	High	High	High	High	High	High	High	High	High	High	High	High	High	High	High	High	High
High	Q8CWN6	Glyceraldehyde-3-phosphate dehydrogenase OS=Streptococcus pneumoniae (strain ATCC BAA-255 / R6) OX=171101 GN=gapA PE=3 SV=1	129.626	62	17	641	17	359	38.7	6.13	764.19	0.984	-0.02	0.985986	9.3335e+07	8.72403e+07	High	High	High	High	High	High	High	High	High	High	High	High	High	High	High	High	High	High
High	Q8DR15	3-oxoacyl-[acyl-carrier-protein] reductase OS=Streptococcus pneumoniae (strain ATCC BAA-255 / R6) OX=171101 GN=fabG PE=3 SV=1	129.156	68	13	670	13	243	25.8	5.68	928.17	0.99	-0.01	0.995819	1.02735e+08	1.05561e+08	High	High	High	High	High	High	High	High	High	High	High	High	High	High	High	High	High	High
High	Q8DPB6	Phosphate-specific transport system accessory protein PhoU OS=Streptococcus pneumoniae (strain ATCC BAA-255 / R6) OX=171101 GN=phoU PE=3 SV=1	128.744	84	18	424	18	217	25	4.81	528.59	0.659	-0.6	0.153217	1.51695e+07	2.65447e+07	High	High	High	High	High	High	High	High	High	High	High	High	High	High	High	High	High	High
High	Q8DNN3	General stress protein 24 OS=Streptococcus pneumoniae (strain ATCC BAA-255 / R6) OX=171101 GN=spr1625 PE=3 SV=1	128.723	88	15	1149	15	202	21.8	4.69	1591.24	1.273	0.35	0.372621	2.39364e+08	1.75149e+08	High	High	High	High	High	High	High	High	High	High	High	High	High	High	High	High	High	High
High	Q8CY68	Band 7 domain-containing protein OS=Streptococcus pneumoniae (strain ATCC BAA-255 / R6) OX=171101 GN=spr1941 PE=4 SV=1	128.674	66	16	494	16	335	36.3	5.14	568.04	0.955	-0.07	0.9022	3.01719e+07	3.32593e+07	High	High	High	High	High	High	High	High	High	High	High	High	High	High	High	High	High	High
High	P0A4M0	DNA gyrase subunit B OS=Streptococcus pneumoniae (strain ATCC BAA-255 / R6) OX=171101 GN=gyrB PE=1 SV=1	127.846	46	26	463	26	648	72.2	5.58	275.33	1.111	0.15	0.679377	3.07233e+07	2.54154e+07	High	High	High	High	High	High	High	High	High	High	High	High	High	High	High	High	High	High
High	P65242	Putative ribose-phosphate pyrophosphokinase 2 OS=Streptococcus pneumoniae (strain ATCC BAA-255 / R6) OX=171101 GN=prs2 PE=3 SV=1	127.703	57	15	433	15	319	35.1	6.33	708.49	1.309	0.39	0.322746	7.05065e+07	6.47109e+07	High	High	High	High	High	High	High	High	High	High	High	High	High	High	High	High	High	High
High	P0A452	Protein RecA OS=Streptococcus pneumoniae (strain ATCC BAA-255 / R6) OX=171101 GN=recA PE=1 SV=1	127.666	62	17	467	17	388	41.9	5.2	651.95	1.14	0.19	0.615697	4.35815e+07	4.31368e+07	High	High	High	High	High	High	High	High	High	High	High	High	High	High	High	High	High	High
High	Q8DQH2	PTS glucose-specific enzyme IIABC component OS=Streptococcus pneumoniae (strain ATCC BAA-255 / R6) OX=171101 GN=ptsG PE=4 SV=1	127.034	39	19	377	19	726	78	6.35	409.96	0.824	-0.28	0.520487	1.66308e+07	2.05174e+07	High	High	High	High	High	High	High	High	High	High	High	High	High	High	High	High	High	High
High	Q8DRH8	tRNA uridine 5-carboxymethylaminomethyl modification enzyme MnmG OS=Streptococcus pneumoniae (strain ATCC BAA-255 / R6) OX=171101 GN=mnmG PE=3 SV=1	126.561	57	27	394	27	637	71	5.96	396.12	1.063	0.09	0.796848	3.09897e+07	2.81645e+07	High	High	High	High	High	High	High	High	High	High	High	High	High	High	High	High	High	High
High	Q8DP63	Peptidoglycan-N-acetylglucosamine deacetylase OS=Streptococcus pneumoniae (strain ATCC BAA-255 / R6) OX=171101 GN=pgdA PE=1 SV=1	125.568	63	21	306	21	463	52.6	5.67	293.2	0.513	-0.96	0.0206319	9.77007e+06	1.93071e+07	High	High	High	High	High	High	High	High	High	High	High	High	High	High	High	High	High	High
High	Q8DQX8	Phosphoglycerate kinase OS=Streptococcus pneumoniae (strain ATCC BAA-255 / R6) OX=171101 GN=pgk PE=1 SV=1	125.372	79	23	416	23	398	41.9	5.03	372.24	1.079	0.11	0.756839	1.67447e+07	1.75134e+07	High	High	High	High	High	High	High	High	High	High	High	High	High	High	High	High	High	High
High	Q8CWN5	Glutamate--tRNA ligase OS=Streptococcus pneumoniae (strain ATCC BAA-255 / R6) OX=171101 GN=gltX PE=3 SV=1	124.464	53	26	454	26	486	55.9	5.05	386.08	1.161	0.22	0.570128	3.26722e+07	2.68816e+07	High	High	High	High	High	High	High	High	High	High	High	High	High	High	High	High	High	High
High	Q8DNA2	Transketolase OS=Streptococcus pneumoniae (strain ATCC BAA-255 / R6) OX=171101 GN=tktA PE=3 SV=1	124.323	60	25	341	25	658	71.1	5.22	300.62	1.422	0.51	0.200099	1.91751e+07	1.12677e+07	High	High	High	High	High	High	High	High	High	High	High	High	High	High	High	High	High	High
High	Q8DPB7	ABC transporter substrate-binding protein-glutamine-binding protein OS=Streptococcus pneumoniae (strain ATCC BAA-255 / R6) OX=171101 GN=glnH PE=4 SV=1	124.153	70	15	386	15	271	29.2	5.05	648.79	0.66	-0.6	0.154928	1.32455e+07	2.46861e+07	High	High	High	High	High	High	High	High	High	High	High	High	High	High	High	High	High	High
High	Q8DPK5	ABC transporter membrane spanning permease-glutamine transport OS=Streptococcus pneumoniae (strain ATCC BAA-255 / R6) OX=171101 GN=glnP PE=3 SV=1	123.41	46	21	258	21	721	78.3	8.44	326.77	0.602	-0.73	0.0805724	1.5042e+07	2.05136e+07	High	High	High	High	High	High	High	High	High	High	High	High	High	High	High	High	High	High
High	Q8DRQ4	Chromosomal replication initiator protein DnaA OS=Streptococcus pneumoniae (strain ATCC BAA-255 / R6) OX=171101 GN=dnaA PE=3 SV=1	120.729	57	22	312	22	453	51.8	6.06	230.87	1.319	0.4	0.309083	2.39679e+07	1.81499e+07	High	High	High	High	High	High	High	High	High	High	High	High	High	High	High	High	High	High
High	Q8DQY8	Trk system potassium uptake protein TrkA OS=Streptococcus pneumoniae (strain ATCC BAA-255 / R6) OX=171101 GN=trkA PE=4 SV=1	120.433	58	19	376	19	449	49.8	7.56	462.21	1.054	0.08	0.821326	1.8902e+07	1.58912e+07	High	High	High	High	High	High	High	High	High	High	High	High	High	High	High	High	High	High
High	P65833	Pur operon repressor OS=Streptococcus pneumoniae (strain ATCC BAA-255 / R6) OX=171101 GN=purR PE=3 SV=1	120.409	80	18	428	18	275	30.2	5.87	406.62	1.064	0.09	0.794036	4.10709e+07	3.99219e+07	High	High	High	High	High	High	High	High	High	High	High	High	High	High	High	High	High	High
High	Q8DR29	Trigger factor OS=Streptococcus pneumoniae (strain ATCC BAA-255 / R6) OX=171101 GN=tig PE=3 SV=1	120.236	66	19	355	19	427	47.3	4.51	402.47	0.815	-0.3	0.496572	2.83393e+07	3.36551e+07	High	High	High	High	High	High	High	High	High	High	High	High	High	High	High	High	High	High
High	Q8DP94	Protease OS=Streptococcus pneumoniae (strain ATCC BAA-255 / R6) OX=171101 GN=spr1284 PE=4 SV=1	120.196	50	16	353	16	434	48.6	5.27	521.57	1.246	0.32	0.414546	2.85222e+07	2.43924e+07	High	High	High	High	High	High	High	High	High	High	High	High	High	High	High	High	High	High
High	Q8DQV5	Transcription termination/antitermination protein NusA OS=Streptococcus pneumoniae (strain ATCC BAA-255 / R6) OX=171101 GN=nusA PE=3 SV=1	120.101	56	23	402	23	378	42.8	5.01	413.98	0.838	-0.25	0.560965	2.0317e+07	2.31083e+07	High	High	High	High	High	High	High	High	High	High	High	High	High	High	High	High	High	High
High	Q8DNC3	Catabolite control protein A OS=Streptococcus pneumoniae (strain ATCC BAA-255 / R6) OX=171101 GN=ccpA PE=4 SV=1	119.988	66	16	476	16	346	38.2	5.68	546.9	0.887	-0.17	0.703599	3.63058e+07	4.49512e+07	High	High	High	High	High	High	High	High	High	High	High	High	High	High	High	High	High	High
High	Q8DRI0	Surface protein pspA OS=Streptococcus pneumoniae (strain ATCC BAA-255 / R6) OX=171101 GN=pspA PE=4 SV=1	119.93	27	16	494	13	619	68.6	5.17	699.24	1.067	0.09	0.788224	4.59645e+07	3.30554e+07	High	High	High	High	High	High	High	High	High	High	High	High	High	High	High	High	High	High
High	P65888	Adenylosuccinate synthetase OS=Streptococcus pneumoniae (strain ATCC BAA-255 / R6) OX=171101 GN=purA PE=3 SV=1	119.854	71	21	352	21	428	47.5	5.69	227.09	0.97	-0.04	0.947518	2.05052e+07	2.15821e+07	High	High	High	High	High	High	High	High	High	High	High	High	High	High	High	High	High	High
High	Q8DP00	Oxidoreductase (Mercury (II) reductase) OS=Streptococcus pneumoniae (strain ATCC BAA-255 / R6) OX=171101 GN=merA PE=3 SV=1	119.761	67	20	343	20	438	47.1	4.94	523.77	1.134	0.18	0.62751	2.20118e+07	1.88938e+07	High	High	High	High	High	High	High	High	High	High	High	High	High	High	High	High	High	High
High	Q8DQR3	Ribonuclease J OS=Streptococcus pneumoniae (strain ATCC BAA-255 / R6) OX=171101 GN=rnj PE=3 SV=1	119.239	52	20	354	20	553	61.1	5.57	438.01	0.744	-0.43	0.316158	1.44236e+07	1.99877e+07	High	High	High	High	High	High	High	High	High	High	High	High	High	High	High	High	High	High
High	Q8DNT9	Phospho-2-dehydro-3-deoxyheptonate aldolase OS=Streptococcus pneumoniae (strain ATCC BAA-255 / R6) OX=171101 GN=aroG PE=3 SV=1	119.041	73	20	423	19	343	38.8	5.39	437.73	0.973	-0.04	0.95571	4.59256e+07	4.53169e+07	High	High	High	High	High	High	High	High	High	High	High	High	High	High	High	High	High	High
High	Q8DRB9	Formate acetyltransferase 3 OS=Streptococcus pneumoniae (strain ATCC BAA-255 / R6) OX=171101 GN=pflF PE=4 SV=1	117.722	47	29	294	29	815	91.6	5.9	141.09	0.959	-0.06	0.913908	1.38028e+07	1.63993e+07	High	High	High	High	High	High	High	High	High	High	High	High	High	High	High	High	High	High
High	Q8DQ05	Peptidase T OS=Streptococcus pneumoniae (strain ATCC BAA-255 / R6) OX=171101 GN=pepT PE=3 SV=1	117.383	65	17	495	17	406	44.7	4.7	484.45	1.198	0.26	0.497468	3.47668e+07	2.9982e+07	High	High	High	High	High	High	High	High	High	High	High	High	High	High	High	High	High	High
High	Q8DQU0	Phosphotransferase system sugar-specific EII component OS=Streptococcus pneumoniae (strain ATCC BAA-255 / R6) OX=171101 GN=PTS-EII PE=4 SV=1	116.937	37	18	338	18	612	65.8	6.38	370.18	0.935	-0.1	0.845791	1.6593e+07	1.57956e+07	High	High	High	High	High	High	High	High	High	High	High	High	High	High	High	High	High	High
High	Q8CWS5	Lysine--tRNA ligase OS=Streptococcus pneumoniae (strain ATCC BAA-255 / R6) OX=171101 GN=lysS PE=3 SV=1	116.538	59	24	481	24	496	56.6	5.49	327.89	1.091	0.13	0.727295	2.98407e+07	2.53814e+07	High	High	High	High	High	High	High	High	High	High	High	High	High	High	High	High	High	High
High	Q8CYJ1	PPIase cyclophilin-type domain-containing protein OS=Streptococcus pneumoniae (strain ATCC BAA-255 / R6) OX=171101 GN=spr1393 PE=4 SV=1	116.183	58	19	300	19	466	52.2	4.96	360.6	1.264	0.34	0.38672	2.44159e+08	1.35163e+08	High	High	High	High	High	High	High	High	High	High	High	High	High	High	High	High	High	High
High	Q8DPW4	ABC transporter substrate binding protein OS=Streptococcus pneumoniae (strain ATCC BAA-255 / R6) OX=171101 GN=ABC-SBP PE=4 SV=1	116.137	70	14	233	14	344	36.4	8.12	319.91	0.561	-0.83	0.0459347	4.46701e+06	9.13879e+06	High	High	High	High	High	High	High	High	High	High	High	High	High	High	High	High	High	High
High	Q8CZ70	UPF0371 protein spr0309 OS=Streptococcus pneumoniae (strain ATCC BAA-255 / R6) OX=171101 GN=spr0309 PE=1 SV=1	115.624	63	22	341	22	494	55	5.76	262.44	1.083	0.11	0.748331	1.64319e+07	1.51681e+07	High	High	High	High	High	High	High	High	High	High	High	High	High	High	High	High	High	High
High	Q8DP07	1,4-beta-N-acetylmuramidase OS=Streptococcus pneumoniae (strain ATCC BAA-255 / R6) OX=171101 GN=lytC PE=1 SV=1	115.269	50	19	376	19	501	58.6	6.49	290.65	1.056	0.08	0.814787	3.3154e+07	3.61055e+07	High	High	High	High	High	High	High	High	High	High	High	High	High	High	High	High	High	High
High	Q8DQA0	SUF system FeS cluster assembly SufBD N-terminal domain-containing protein OS=Streptococcus pneumoniae (strain ATCC BAA-255 / R6) OX=171101 GN=spr0775 PE=3 SV=1	114.977	60	22	526	22	470	52.6	5.03	455.5	1.064	0.09	0.795321	4.04507e+07	4.3349e+07	High	High	High	High	High	High	High	High	High	High	High	High	High	High	High	High	High	High
High	Q8DNW8	ABC transporter ATP-binding protein-manganese transport OS=Streptococcus pneumoniae (strain ATCC BAA-255 / R6) OX=171101 GN=psaB PE=4 SV=1	114.257	69	14	552	14	240	26.8	7.56	886.36	0.958	-0.06	0.911937	8.35827e+07	9.0371e+07	High	High	High	High	High	High	High	High	High	High	High	High	High	High	High	High	High	High
High	Q8CWQ5	UDP-N-acetylmuramoyl-L-alanyl-D-glutamate--L-lysine ligase OS=Streptococcus pneumoniae (strain ATCC BAA-255 / R6) OX=171101 GN=murE PE=3 SV=1	114.251	55	22	268	22	481	53.8	5.47	226.33	1.093	0.13	0.722382	1.81447e+07	1.67799e+07	High	High	High	High	High	High	High	High	High	High	High	High	High	High	High	High	High	High
High	P0A3R0	Peptide methionine sulfoxide reductase MsrA/MsrB 1 OS=Streptococcus pneumoniae (strain ATCC BAA-255 / R6) OX=171101 GN=msrAB1 PE=1 SV=1	113.666	67	14	443	14	312	35.7	5.03	668.4	1.226	0.29	0.448257	9.37218e+07	8.47396e+07	High	High	High	High	High	High	High	High	High	High	High	High	High	High	High	High	High	High
High	Q8DRK9	Tagatose-6-phosphate ketose/aldose isomerase OS=Streptococcus pneumoniae (strain ATCC BAA-255 / R6) OX=171101 GN=agaS PE=3 SV=1	113.182	68	19	250	19	388	43.1	5.02	242.27	1.118	0.16	0.664601	1.07036e+07	1.01831e+07	High	High	High	High	High	High	High	High	High	High	High	High	High	High	High	High	High	High
High	P0A3R4	DNA mismatch repair protein HexA OS=Streptococcus pneumoniae (strain ATCC BAA-255 / R6) OX=171101 GN=hexA PE=3 SV=1	113.085	38	23	236	23	844	94.8	5.3	244.43	1.118	0.16	0.665397	9.69949e+06	7.74244e+06	High	High	High	High	High	High	High	High	High	High	High	High	High	High	High	High	High	High
High	Q8DNK7	Galactokinase OS=Streptococcus pneumoniae (strain ATCC BAA-255 / R6) OX=171101 GN=galK PE=3 SV=1	113.08	66	16	271	16	392	43.6	5.08	280.14	2.276	1.19	0.00329733	2.12108e+07	1.02717e+07	High	High	High	High	High	High	High	High	High	High	High	High	High	High	High	High	High	High
High	Q8DP08	DNA binding protein starved cells-like peroxide resistance protein OS=Streptococcus pneumoniae (strain ATCC BAA-255 / R6) OX=171101 GN=dpr PE=3 SV=1	112.842	75	12	984	12	178	20	4.74	1128.3	0.672	-0.57	0.173821	1.67902e+08	2.05153e+08	High	High	High	High	High	High	High	High	High	High	High	High	High	High	High	High	High	High
High	Q8DPZ0	Serine hydroxymethyltransferase OS=Streptococcus pneumoniae (strain ATCC BAA-255 / R6) OX=171101 GN=glyA PE=3 SV=1	112.584	56	20	313	20	418	45.2	5.16	386.79	1.036	0.05	0.867335	1.70675e+07	1.65424e+07	High	High	High	High	High	High	High	High	High	High	High	High	High	High	High	High	High	High
High	Q8DNL6	Capsular polysaccharide biosynthesis protein OS=Streptococcus pneumoniae (strain ATCC BAA-255 / R6) OX=171101 GN=spr1654 PE=3 SV=1	111.373	56	21	338	21	417	46.6	5.74	260.89	1.138	0.19	0.619238	1.94564e+07	1.78382e+07	High	High	High	High	High	High	High	High	High	High	High	High	High	High	High	High	High	High
High	Q8DPR0	Dihydrolipoyl dehydrogenase OS=Streptococcus pneumoniae (strain ATCC BAA-255 / R6) OX=171101 GN=acoL PE=3 SV=1	111.338	51	22	266	22	567	60.4	4.92	180.07	0.976	-0.03	0.965198	2.23364e+07	2.36541e+07	High	High	High	High	High	High	High	High	High	High	High	High	High	High	High	High	High	High
High	Q8DPP8	Ribonucleoside-diphosphate reductase subunit beta OS=Streptococcus pneumoniae (strain ATCC BAA-255 / R6) OX=171101 GN=nrdF PE=3 SV=1	110.618	51	14	351	14	320	36.9	4.5	496.5	1.059	0.08	0.808103	3.41205e+07	3.34169e+07	High	High	High	High	High	High	High	High	High	High	High	High	High	High	High	High	High	High
High	Q8DR20	Aspartokinase OS=Streptococcus pneumoniae (strain ATCC BAA-255 / R6) OX=171101 GN=lysC PE=3 SV=1	110.384	61	20	294	20	454	50.2	6.15	325.35	1.205	0.27	0.485313	4.58832e+07	1.32774e+07	High	High	High	High	High	High	High	High	High	High	High	High	High	High	High	High	High	High
High	Q8CWT2	Chaperone protein DnaJ OS=Streptococcus pneumoniae (strain ATCC BAA-255 / R6) OX=171101 GN=dnaJ PE=3 SV=1	109.774	54	15	524	15	372	40	7.24	682.91	0.817	-0.29	0.502707	8.35029e+07	1.10237e+08	High	High	High	High	High	High	High	High	High	High	High	High	High	High	High	High	High	High
High	Q8DQX1	site-specific DNA-methyltransferase (adenine-specific) OS=Streptococcus pneumoniae (strain ATCC BAA-255 / R6) OX=171101 GN=hsdM PE=4 SV=1	109.711	63	22	222	22	487	56.4	5.12	168.94	1.47	0.56	0.161955	1.03935e+07	7.13642e+06	High	High	High	High	High	High	High	High	High	High	High	High	High	High	High	High	High	High
High	Q8DQ26	Group B oligopeptidase OS=Streptococcus pneumoniae (strain ATCC BAA-255 / R6) OX=171101 GN=pepB PE=4 SV=1	109.556	50	23	229	23	600	69.8	4.92	163.25	1.075	0.1	0.767767	1.01679e+07	9.22938e+06	High	High	High	High	High	High	High	High	High	High	High	High	High	High	High	High	High	High
High	Q8DND9	Diaminopimelate decarboxylase OS=Streptococcus pneumoniae (strain ATCC BAA-255 / R6) OX=171101 GN=lysA PE=3 SV=1	109.407	64	17	411	17	416	46.6	5.25	596.39	1.333	0.41	0.291632	3.57256e+07	3.16023e+07	High	High	High	High	High	High	High	High	High	High	High	High	High	High	High	High	High	High
High	Q8DN84	Alcohol dehydrogenase OS=Streptococcus pneumoniae (strain ATCC BAA-255 / R6) OX=171101 GN=adh PE=3 SV=1	109.243	72	15	302	15	352	38.1	5.45	240.94	0.957	-0.06	0.908764	4.44527e+07	4.62576e+07	High	High	High	High	High	High	High	High	High	High	High	High	High	High	High	High	High	High
High	Q8DPI4	Choline kinase OS=Streptococcus pneumoniae (strain ATCC BAA-255 / R6) OX=171101 GN=pck PE=1 SV=1	109.162	65	17	514	17	289	33.4	4.79	631.2	1.131	0.18	0.634517	6.37141e+07	6.81711e+07	High	High	High	High	High	High	High	High	High	High	High	High	High	High	High	High	High	High
High	P65160	Dihydroxy-acid dehydratase OS=Streptococcus pneumoniae (strain ATCC BAA-255 / R6) OX=171101 GN=ilvD PE=3 SV=1	107.999	60	19	295	19	567	59.8	5.26	235.18	0.97	-0.04	0.946518	1.19861e+07	1.28058e+07	High	High	High	High	High	High	High	High	High	High	High	High	High	High	High	High	High	High
High	P0A2U9	Oligopeptide transport ATP-binding protein AmiE OS=Streptococcus pneumoniae (strain ATCC BAA-255 / R6) OX=171101 GN=amiE PE=3 SV=1	107.333	65	18	330	18	355	39.5	5.25	198.42	0.868	-0.2	0.647697	6.36977e+06	7.88283e+06	High	High	High	High	High	High	High	High	High	High	High	High	High	High	High	High	High	High
High	Q8DQM2	UDP-N-acetylmuramoylalanine--D-glutamate ligase OS=Streptococcus pneumoniae (strain ATCC BAA-255 / R6) OX=171101 GN=murD PE=3 SV=1	107.103	69	22	230	22	450	48.5	5.03	91.04	1.147	0.2	0.599798	9.9655e+06	8.3357e+06	High	High	High	High	High	High	High	High	High	High	High	High	High	High	High	High	High	High
High	Q8CYI6	Cell shape-determining protein OS=Streptococcus pneumoniae (strain ATCC BAA-255 / R6) OX=171101 GN=spr1407 PE=4 SV=1	107.007	55	23	436	23	531	59.4	5.94	394.37	0.799	-0.32	0.452873	2.67409e+07	3.45014e+07	High	High	High	High	High	High	High	High	High	High	High	High	High	High	High	High	High	High
High	Q8DQI1	ABC transporter substrate-binding protein-branched chain amino acid transport OS=Streptococcus pneumoniae (strain ATCC BAA-255 / R6) OX=171101 GN=livJ PE=3 SV=1	106.145	65	15	217	15	386	40.4	5.4	201.87	0.657	-0.61	0.150712	1.45804e+07	2.29157e+07	High	High	High	High	High	High	High	High	High	High	High	High	High	High	High	High	High	High
High	Q8DNH2	tRNA-binding domain-containing protein OS=Streptococcus pneumoniae (strain ATCC BAA-255 / R6) OX=171101 GN=spr1726 PE=4 SV=1	106.104	80	13	524	13	208	22.9	5.44	780.94	0.887	-0.17	0.701958	6.42348e+07	7.10253e+07	High	High	High	High	High	High	High	High	High	High	High	High	High	High	High	High	High	High
High	Q8DRB1	Putative zinc metalloprotease spr0242 OS=Streptococcus pneumoniae (strain ATCC BAA-255 / R6) OX=171101 GN=spr0242 PE=3 SV=1	105.787	60	20	378	20	419	45.8	6.13	395.33	0.589	-0.76	0.0680468	1.26027e+07	2.24396e+07	High	High	High	High	High	High	High	High	High	High	High	High	High	High	High	High	High	High
High	Q8CWP9	Cell division protein DivIVA OS=Streptococcus pneumoniae (strain ATCC BAA-255 / R6) OX=171101 GN=divIVA PE=1 SV=2	105.311	75	15	384	15	262	30.2	4.69	478.9	0.752	-0.41	0.335538	3.06446e+07	3.47616e+07	High	High	High	High	High	High	High	High	High	High	High	High	High	High	High	High	High	High
High	Q8DMW2	Serine protease OS=Streptococcus pneumoniae (strain ATCC BAA-255 / R6) OX=171101 GN=sphtra PE=3 SV=1	103.274	66	14	297	14	397	42.3	6.58	333.02	0.667	-0.59	0.165056	1.31104e+07	2.14641e+07	High	High	High	High	High	High	High	High	High	High	High	High	High	High	High	High	High	High
High	Q8DR16	Malonyl CoA-acyl carrier protein transacylase OS=Streptococcus pneumoniae (strain ATCC BAA-255 / R6) OX=171101 GN=fabD PE=1 SV=1	102.884	78	17	344	17	306	33.1	4.82	447.79	0.966	-0.05	0.936248	4.59082e+07	4.44163e+07	High	High	High	High	High	High	High	High	High	High	High	High	High	High	High	High	High	High
High	P66566	Small ribosomal subunit protein uS4 OS=Streptococcus pneumoniae (strain ATCC BAA-255 / R6) OX=171101 GN=rpsD PE=3 SV=1	101.552	83	17	420	17	203	23	10.15	463.4	0.623	-0.68	0.10323	4.40332e+07	8.0458e+07	High	High	High	High	High	High	High	High	High	High	High	High	High	High	High	High	High	High
High	P64167	DNA translocase FtsK OS=Streptococcus pneumoniae (strain ATCC BAA-255 / R6) OX=171101 GN=ftsK PE=1 SV=1	101.272	37	24	245	24	767	84.9	5.26	137.49	0.439	-1.19	0.00418307	6.49862e+06	1.95524e+07	High	High	High	High	High	High	High	High	High	High	High	High	High	High	High	High	High	High
High	Q8DQF9	RND efflux pump membrane fusion protein barrel-sandwich domain-containing protein OS=Streptococcus pneumoniae (strain ATCC BAA-255 / R6) OX=171101 GN=spr0693 PE=3 SV=1	101.163	75	19	270	19	399	41.8	5.24	272.21	0.774	-0.37	0.389562	2.10022e+07	2.66818e+07	High	High	High	High	High	High	High	High	High	High	High	High	High	High	High	High	High	High
High	Q8DPA2	HPr kinase/phosphorylase OS=Streptococcus pneumoniae (strain ATCC BAA-255 / R6) OX=171101 GN=hprK PE=3 SV=2	100.76	80	19	214	19	312	34.8	5.39	139.96	0.436	-1.2	0.00394105	2.56582e+06	5.59553e+06	High	High	High	High	High	High	High	High	High	High	High	High	High	High	High	High	High	High
High	P64063	GTPase Der OS=Streptococcus pneumoniae (strain ATCC BAA-255 / R6) OX=171101 GN=der PE=3 SV=1	100.357	45	17	289	17	436	49.1	5.43	329.89	0.958	-0.06	0.911071	1.78049e+07	1.97608e+07	High	High	High	High	High	High	High	High	High	High	High	High	High	High	High	High	High	High
High	Q8DN39	Transcriptional regulator, BglG family OS=Streptococcus pneumoniae (strain ATCC BAA-255 / R6) OX=171101 GN=spr1940 PE=4 SV=1	100.087	40	21	249	21	676	77.8	5.22	183.65	2.47	1.3	0.00124958	1.59007e+07	5.70886e+06	High	High	High	High	High	High	High	High	High	High	High	High	High	High	High	High	High	High
High	Q8DPQ1	Phosphoenolpyruvate-protein phosphotransferase OS=Streptococcus pneumoniae (strain ATCC BAA-255 / R6) OX=171101 GN=ptsI PE=3 SV=1	99.923	49	18	359	18	577	63.3	4.72	301.06	1.052	0.07	0.8265	2.69702e+07	2.74918e+07	High	High	High	High	High	High	High	High	High	High	High	High	High	High	High	High	High	High
High	Q8DPD6	Cell envelope-related transcriptional attenuator domain-containing protein OS=Streptococcus pneumoniae (strain ATCC BAA-255 / R6) OX=171101 GN=spr1226 PE=3 SV=1	99.795	55	19	269	19	424	47.7	6.84	201.12	0.567	-0.82	0.0498902	5.21269e+06	8.44485e+06	High	High	High	High	High	High	High	High	High	High	High	High	High	High	High	High	High	High
High	Q8DPF2	ABC transporter substrate-binding protein-oligopeptide transport OS=Streptococcus pneumoniae (strain ATCC BAA-255 / R6) OX=171101 GN=appA PE=3 SV=1	99.647	57	23	173	23	542	61.2	6.06	87.18	0.724	-0.47	0.273204	6.24516e+06	1.18457e+07	High	High	High	High	Peak Found	High	High	High	High	High	High	High	High	High	High	High	High	High
High	Q8DRB6	Leucine--tRNA ligase OS=Streptococcus pneumoniae (strain ATCC BAA-255 / R6) OX=171101 GN=leuS PE=3 SV=1	99.595	46	22	198	22	833	94.3	5.02	89.49	1.08	0.11	0.754206	7.97266e+06	7.16182e+06	High	High	High	High	High	High	High	High	High	High	High	High	High	High	High	High	High	High
High	Q8DNC7	Potential aminotransferase OS=Streptococcus pneumoniae (strain ATCC BAA-255 / R6) OX=171101 GN=aspC PE=4 SV=1	98.769	57	17	382	17	404	45.7	5.85	395.68	1.03	0.04	0.88572	2.89159e+07	2.80396e+07	High	High	High	High	High	High	High	High	High	High	High	High	High	High	High	High	High	High
High	Q8DQA4	ABC transporter domain-containing protein OS=Streptococcus pneumoniae (strain ATCC BAA-255 / R6) OX=171101 GN=ABC-NBD PE=3 SV=1	98.677	62	13	457	13	263	29.2	4.86	583.86	1.179	0.24	0.534093	5.90796e+07	6.10001e+07	High	High	High	High	High	High	High	High	High	High	High	High	High	High	High	High	High	High
High	Q8DRQ3	Ribosome-binding ATPase YchF OS=Streptococcus pneumoniae (strain ATCC BAA-255 / R6) OX=171101 GN=ychF PE=3 SV=1	98.447	43	14	405	14	371	41.1	4.88	428.26	1.11	0.15	0.682742	4.06569e+07	3.89784e+07	High	High	High	High	High	High	High	High	High	High	High	High	High	High	High	High	High	High
High	Q8DMY2	Cell shape-determining protein MreC OS=Streptococcus pneumoniae (strain ATCC BAA-255 / R6) OX=171101 GN=mreC PE=1 SV=1	98.291	71	15	354	15	272	29.7	6.24	406.89	0.51	-0.97	0.0197013	1.67972e+07	3.07202e+07	High	High	High	High	High	High	High	High	High	High	High	High	High	High	High	High	High	High
High	Q8DNI2	ABC transporter ATP-binding protein-oligopeptide transport OS=Streptococcus pneumoniae (strain ATCC BAA-255 / R6) OX=171101 GN=amiF PE=3 SV=1	97.229	61	14	257	13	323	36.7	7.66	234.88	0.712	-0.49	0.248042	1.64045e+07	1.02138e+07	High	High	High	High	High	High	High	High	High	High	High	High	High	High	High	High	High	High
High	Q8DNG0	Regulator of lytRABC operon OS=Streptococcus pneumoniae (strain ATCC BAA-255 / R6) OX=171101 GN=lytR PE=3 SV=1	97.068	54	14	220	14	338	37.5	5.2	234.64	0.61	-0.71	0.0894852	6.30734e+06	1.12493e+07	High	High	High	High	High	High	High	High	High	High	High	High	High	High	High	High	High	High
High	Q8DQY5	Putative ABC transporter ATP-binding protein spr0430 OS=Streptococcus pneumoniae (strain ATCC BAA-255 / R6) OX=171101 GN=spr0430 PE=3 SV=1	96.918	45	21	206	21	560	62.7	4.88	84.29	0.952	-0.07	0.894819	9.55988e+06	1.29626e+07	High	High	High	High	High	High	High	High	High	High	High	High	High	High	High	High	High	High
High	Q8DQ92	Probable tRNA sulfurtransferase OS=Streptococcus pneumoniae (strain ATCC BAA-255 / R6) OX=171101 GN=thiI PE=3 SV=1	96.625	56	16	148	16	404	45.1	5.49	145.84	0.281	-1.83	9.2848e-06	2.34748e+06	8.95612e+06	High	High	High	High	High	High	High	High	High	High	High	High	High	High	High	High	High	High
High	Q8DQG6	ABC transporter domain-containing protein OS=Streptococcus pneumoniae (strain ATCC BAA-255 / R6) OX=171101 GN=ABC-NBD PE=4 SV=1	96.487	47	19	167	19	513	58.4	5.33	92.08	1.156	0.21	0.580316	9.97779e+06	1.1882e+07	High	High	High	High	High	High	High	High	High	High	High	High	High	High	High	High	High	High
High	Q8DQS8	Cysteine--tRNA ligase OS=Streptococcus pneumoniae (strain ATCC BAA-255 / R6) OX=171101 GN=cysS PE=3 SV=1	96.324	51	19	333	19	447	51	5.27	313.75	1.194	0.26	0.505905	2.25291e+07	1.98771e+07	High	High	High	High	High	High	High	High	High	High	High	High	High	High	High	High	High	High
High	Q8DPY6	ABC transporter substrate-binding protein-iron transport OS=Streptococcus pneumoniae (strain ATCC BAA-255 / R6) OX=171101 GN=ABC-SBP PE=1 SV=1	96.243	50	13	380	13	341	37.5	5.54	482.23	0.732	-0.45	0.28885	3.81119e+07	4.3331e+07	High	High	High	High	High	High	High	High	High	High	High	High	High	High	High	High	High	High
High	P63374	Phosphate import ATP-binding protein PstB 1 OS=Streptococcus pneumoniae (strain ATCC BAA-255 / R6) OX=171101 GN=pstB1 PE=3 SV=1	95.908	81	16	301	16	252	27.9	5.53	342.67	1.043	0.06	0.848843	2.99113e+07	2.69345e+07	High	High	High	High	High	High	High	High	High	High	High	High	High	High	High	High	High	High
High	Q8DP13	Ferredoxin--NADP reductase OS=Streptococcus pneumoniae (strain ATCC BAA-255 / R6) OX=171101 GN=spr1421 PE=3 SV=1	95.33	55	11	200	11	322	35.3	5.31	364.52	1.229	0.3	0.442525	1.28925e+07	1.10842e+07	High	High	High	High	High	High	High	High	High	High	High	High	High	High	High	High	High	High
High	P0A399	D-alanine--D-alanyl carrier protein ligase OS=Streptococcus pneumoniae (strain ATCC BAA-255 / R6) OX=171101 GN=dltA PE=3 SV=1	95.325	49	16	226	16	516	57.4	4.92	345.51	1.192	0.25	0.508578	1.31445e+07	1.0786e+07	High	High	High	High	High	High	High	High	High	High	High	High	High	High	High	High	High	High
High	Q8DPN5	Elongation factor 4 OS=Streptococcus pneumoniae (strain ATCC BAA-255 / R6) OX=171101 GN=lepA PE=3 SV=1	95.041	44	19	140	19	607	67.6	5.21	141.15	0.939	-0.09	0.856183	5.94558e+06	8.19252e+06	High	High	High	High	High	High	High	High	High	High	High	High	High	High	High	High	High	High
High	Q8DR99	Phosphotransferase system, mannose-specific EIID OS=Streptococcus pneumoniae (strain ATCC BAA-255 / R6) OX=171101 GN=manN PE=4 SV=1	94.928	45	12	490	12	303	33.8	8.76	922.43	0.831	-0.27	0.540332	5.26114e+07	6.4764e+07	High	High	High	High	High	High	High	High	High	High	High	High	High	High	High	High	High	High
High	Q8DRN5	Aminotransferase OS=Streptococcus pneumoniae (strain ATCC BAA-255 / R6) OX=171101 GN=aspC PE=3 SV=1	94.722	57	17	313	17	389	43.2	5.25	243.41	1.058	0.08	0.810497	1.64292e+07	1.52529e+07	High	High	High	High	High	High	High	High	High	High	High	High	High	High	High	High	High	High
High	P0A4C4	Small ribosomal subunit protein uS3 OS=Streptococcus pneumoniae (strain ATCC BAA-255 / R6) OX=171101 GN=rpsC PE=3 SV=1	93.987	54	11	626	11	217	24	9.7	869.09	1.069	0.1	0.782319	1.84271e+08	1.94976e+08	High	High	High	High	High	High	High	High	High	High	High	High	High	High	High	High	High	High
High	Q8DNR7	Methionyl-tRNA formyltransferase OS=Streptococcus pneumoniae (strain ATCC BAA-255 / R6) OX=171101 GN=fmt PE=3 SV=1	93.8	80	16	276	16	311	34	5.47	275.83	1.105	0.14	0.694689	1.49116e+07	1.27316e+07	High	High	High	High	High	High	High	High	High	High	High	High	High	High	High	High	High	High
High	Q8DN51	P-type ATPase-metal/cation transport OS=Streptococcus pneumoniae (strain ATCC BAA-255 / R6) OX=171101 GN=ctpC PE=3 SV=1	93.547	44	22	191	22	690	77.9	5.81	136.87	0.705	-0.5	0.233504	7.33652e+06	1.06515e+07	High	High	High	High	High	High	High	High	High	High	High	High	High	High	High	High	High	High
High	Q7ZAK3	Putative competence-damage inducible protein OS=Streptococcus pneumoniae (strain ATCC BAA-255 / R6) OX=171101 GN=cinA PE=3 SV=1	93.267	53	12	258	12	418	45	4.88	305.74	1.071	0.1	0.776789	1.25293e+07	1.25596e+07	High	High	High	High	High	High	High	High	High	High	High	High	High	High	High	High	High	High
High	Q8CWV4	Large ribosomal subunit protein uL5 OS=Streptococcus pneumoniae (strain ATCC BAA-255 / R6) OX=171101 GN=rplE PE=3 SV=1	93.164	79	13	908	13	180	19.8	9.06	883.87	0.987	-0.02	0.996532	2.0527e+09	2.04235e+09	High	High	High	High	High	High	High	High	High	High	High	High	High	High	High	High	High	High
High	Q8DPP7	Lactose phosphotransferase system repressor OS=Streptococcus pneumoniae (strain ATCC BAA-255 / R6) OX=171101 GN=lacR PE=4 SV=1	93.122	74	14	269	14	253	28.4	7.49	251.74	0.719	-0.48	0.261902	1.88938e+07	2.86815e+07	High	High	High	High	High	High	High	High	High	High	High	High	High	High	High	High	High	High
High	P0A3B8	Elongation factor Ts OS=Streptococcus pneumoniae (strain ATCC BAA-255 / R6) OX=171101 GN=tsf PE=3 SV=2	93.015	60	15	292	15	346	37.3	4.93	320.96	0.963	-0.05	0.928138	1.83697e+07	2.17734e+07	High	High	High	High	High	High	High	High	High	High	High	High	High	High	High	High	High	High
High	Q8DQ70	Dehydrogenase family protein, saccharopine dehydrogenase OS=Streptococcus pneumoniae (strain ATCC BAA-255 / R6) OX=171101 GN=spr0820 PE=4 SV=1	92.641	42	13	341	13	419	46.9	4.81	517.17	1.002	0	0.962336	2.79785e+07	2.7249e+07	High	High	High	High	High	High	High	High	High	High	High	High	High	High	High	High	High	High
High	Q8DPT2	ABC transporter domain-containing protein OS=Streptococcus pneumoniae (strain ATCC BAA-255 / R6) OX=171101 GN=ABC-NBD PE=4 SV=1	92.026	44	20	229	20	633	72	4.93	205.02	1.025	0.04	0.899079	9.80509e+06	9.91743e+06	High	High	High	High	High	High	High	High	High	High	High	High	High	High	High	High	High	High
High	Q8DP65	Glycine--tRNA ligase alpha subunit OS=Streptococcus pneumoniae (strain ATCC BAA-255 / R6) OX=171101 GN=glyQ PE=3 SV=1	91.826	45	11	325	11	305	34.9	4.83	406.14	0.989	-0.02	0.998544	2.66879e+07	3.07208e+07	High	High	High	High	High	High	High	High	High	High	High	High	High	High	High	High	High	High
High	Q8DND7	DNA recombination protein RmuC OS=Streptococcus pneumoniae (strain ATCC BAA-255 / R6) OX=171101 GN=spr1795 PE=3 SV=1	91.798	47	18	254	18	432	49.5	5.33	124.31	0.552	-0.86	0.0403473	1.09784e+07	2.12789e+07	High	High	High	High	High	High	High	High	High	High	High	High	High	High	High	High	High	High
High	Q8DPV1	Methionine aminopeptidase OS=Streptococcus pneumoniae (strain ATCC BAA-255 / R6) OX=171101 GN=map PE=3 SV=1	90.541	59	11	368	11	286	31.6	5.03	572.26	1.322	0.4	0.306025	5.65732e+07	5.06196e+07	High	High	High	High	High	High	High	High	High	High	High	High	High	High	High	High	High	High
High	Q8DNI6	Phosphotransferase system, trehalose-specific IIBC component OS=Streptococcus pneumoniae (strain ATCC BAA-255 / R6) OX=171101 GN=treP PE=4 SV=1	90.229	29	12	245	12	705	75.7	5.47	199.72	0.725	-0.46	0.274291	9.50555e+06	1.19597e+07	High	High	High	High	High	High	High	High	High	High	High	High	High	High	High	High	High	High
High	Q8DR26	Endonuclease MutS2 OS=Streptococcus pneumoniae (strain ATCC BAA-255 / R6) OX=171101 GN=mutS2 PE=3 SV=1	90.05	40	19	142	19	778	87.5	6.87	145.42	0.95	-0.07	0.889069	5.96412e+06	5.85192e+06	High	High	High	High	High	High	High	High	High	High	High	High	High	High	High	High	High	High
High	Q8DPF5	ABC transporter ATP-binding protein-oligopeptide transport OS=Streptococcus pneumoniae (strain ATCC BAA-255 / R6) OX=171101 GN=appD PE=3 SV=1	89.889	42	22	245	21	660	75.4	6.25	130.64	1.288	0.37	0.350228	1.07875e+07	1.0509e+07	High	High	High	High	High	High	High	High	High	High	High	High	High	High	High	High	High	High
High	P0A2Y7	Chorismate synthase OS=Streptococcus pneumoniae (strain ATCC BAA-255 / R6) OX=171101 GN=aroC PE=3 SV=1	89.58	69	19	141	19	388	42.8	6.24	117.72	0.486	-1.04	0.012477	2.25411e+06	4.09112e+06	High	High	High	High	High	High	High	High	High	Peak Found	High	High	High	High	High	High	High	High
High	Q8CWV3	Large ribosomal subunit protein uL6 OS=Streptococcus pneumoniae (strain ATCC BAA-255 / R6) OX=171101 GN=rplF PE=3 SV=1	89.457	59	8	362	8	178	19.4	9.52	521	0.908	-0.14	0.766118	7.02328e+07	7.90283e+07	High	High	High	High	High	High	High	High	High	High	High	High	High	High	High	High	High	High
High	Q8DP71	Pyridoxal 5'-phosphate synthase subunit PdxS OS=Streptococcus pneumoniae (strain ATCC BAA-255 / R6) OX=171101 GN=pdxS PE=3 SV=2	89.266	70	14	142	14	291	31.7	5.34	122.68	0.159	-2.65	1.21795e-10	1.39931e+06	6.97025e+06	High	High	Peak Found	High	High	Peak Found	Peak Found	Peak Found	Peak Found	Peak Found	Peak Found	Peak Found	High	High	High	High	High	High
High	Q8DPS4	Required for glycogen biosynthesis OS=Streptococcus pneumoniae (strain ATCC BAA-255 / R6) OX=171101 GN=glgD PE=3 SV=1	89.048	62	16	257	16	379	42.6	6.81	192.9	1.126	0.17	0.645167	1.199e+07	1.325e+07	High	High	High	High	High	High	High	High	High	High	High	High	High	High	High	High	High	High
High	P0A4J0	RNA polymerase sigma factor SigA OS=Streptococcus pneumoniae (strain ATCC BAA-255 / R6) OX=171101 GN=sigA PE=3 SV=1	88.853	54	14	264	14	369	42	4.84	268.39	0.525	-0.93	0.0256284	1.13923e+07	2.77787e+07	High	High	High	High	High	High	High	High	High	High	High	High	High	High	High	High	High	High
High	P63792	ATP-dependent Clp protease ATP-binding subunit ClpX OS=Streptococcus pneumoniae (strain ATCC BAA-255 / R6) OX=171101 GN=clpX PE=3 SV=1	88.482	50	15	297	15	410	45.8	4.82	270.83	1.365	0.45	0.255786	1.75868e+07	1.0313e+07	High	High	High	High	High	High	High	High	High	High	High	High	High	High	High	High	High	High
High	Q8DQK7	L-lactate oxidase OS=Streptococcus pneumoniae (strain ATCC BAA-255 / R6) OX=171101 GN=lctO PE=3 SV=1	88.08	58	14	210	14	378	41.5	6.04	201.36	0.849	-0.24	0.590703	1.46659e+07	1.70452e+07	High	High	High	High	High	High	High	High	High	High	High	High	High	High	High	High	High	High
High	Q8DNR9	Protein phosphatase PhpP OS=Streptococcus pneumoniae (strain ATCC BAA-255 / R6) OX=171101 GN=phpP PE=3 SV=1	87.954	70	11	251	11	246	27.1	4.58	330.12	1.042	0.06	0.851164	1.58757e+07	1.41429e+07	High	High	High	High	High	High	High	High	High	High	High	High	High	High	High	High	High	High
High	Q8CWT8	UDP-glucose 6-dehydrogenase OS=Streptococcus pneumoniae (strain ATCC BAA-255 / R6) OX=171101 GN=cps2K PE=3 SV=1	87.701	59	18	145	18	412	46.6	5.16	77.22	1.211	0.28	0.47485	6.76215e+06	6.30582e+06	High	High	High	High	High	High	High	High	High	High	High	High	High	High	High	High	High	High
High	P65240	Ribose-phosphate pyrophosphokinase 1 OS=Streptococcus pneumoniae (strain ATCC BAA-255 / R6) OX=171101 GN=prs1 PE=3 SV=1	87.663	66	15	352	14	322	35.4	6.02	512	1.013	0.02	0.931942	2.38989e+07	2.33314e+07	High	High	High	High	High	High	High	High	High	High	High	High	High	High	High	High	High	High
High	Q8DMZ2	Replicative DNA helicase OS=Streptococcus pneumoniae (strain ATCC BAA-255 / R6) OX=171101 GN=dnaC PE=3 SV=1	87.463	59	17	158	17	450	50.2	4.97	100.06	1.186	0.25	0.520211	6.09841e+06	5.57065e+06	High	High	High	High	High	High	High	High	High	High	High	High	High	High	High	High	High	High
High	Q8DQ08	Pneumococcal histidine triad protein D OS=Streptococcus pneumoniae (strain ATCC BAA-255 / R6) OX=171101 GN=phtD PE=1 SV=1	87.391	29	20	216	8	853	95.2	5.4	143.42	1.206	0.27	0.483456	1.38296e+07	8.38634e+06	High	High	High	High	High	High	High	High	High	High	High	High	High	High	High	High	High	High
High	P66096	Large ribosomal subunit protein uL1 OS=Streptococcus pneumoniae (strain ATCC BAA-255 / R6) OX=171101 GN=rplA PE=3 SV=1	87.333	62	12	571	12	229	24.5	9.23	810.32	1.052	0.07	0.825148	2.41496e+08	2.23613e+08	High	High	High	High	High	High	High	High	High	High	High	High	High	High	High	High	High	High
High	Q8DQG8	DNA polymerase III, delta subunit OS=Streptococcus pneumoniae (strain ATCC BAA-255 / R6) OX=171101 GN=holA PE=4 SV=1	87.286	70	18	166	18	345	39.7	5.25	97.93	1.294	0.37	0.342364	7.50632e+06	7.27179e+06	High	High	High	High	High	High	High	High	High	High	High	High	High	High	High	High	High	High
High	Q8DQX2	Type I site-specific deoxyribonuclease chain S OS=Streptococcus pneumoniae (strain ATCC BAA-255 / R6) OX=171101 GN=hsdS PE=3 SV=1	86.937	40	16	191	13	522	59.6	5.9	211.67	1.177	0.24	0.537701	2.39417e+07	3.2082e+07	High	High	High	High	High	High	High	High	High	High	High	High	High	High	High	High	High	High
High	Q8DPD1	3-dehydroquinate synthase OS=Streptococcus pneumoniae (strain ATCC BAA-255 / R6) OX=171101 GN=aroB PE=3 SV=1	86.746	61	15	215	15	355	39	5.44	151.88	0.972	-0.04	0.953602	8.71066e+06	8.3057e+06	High	High	High	High	High	High	High	High	High	High	High	High	High	High	High	High	High	High
High	P65467	UDP-N-acetylenolpyruvoylglucosamine reductase OS=Streptococcus pneumoniae (strain ATCC BAA-255 / R6) OX=171101 GN=murB PE=3 SV=1	86.621	60	15	278	15	316	34.5	6.99	269.71	1.25	0.32	0.40852	2.34067e+07	2.20412e+07	High	High	High	High	High	High	High	High	High	High	High	High	High	High	High	High	High	High
High	Q8DP16	Phosphoglucosamine mutase OS=Streptococcus pneumoniae (strain ATCC BAA-255 / R6) OX=171101 GN=glmM PE=1 SV=1	86.586	53	16	270	16	450	48.1	4.73	154.23	1.156	0.21	0.580663	1.12704e+07	9.72644e+06	High	High	High	High	High	High	High	High	High	High	High	High	High	High	High	High	High	High
High	Q8DP50	ABC transporter substrate-binding protein-glutamine transport OS=Streptococcus pneumoniae (strain ATCC BAA-255 / R6) OX=171101 GN=glnH PE=4 SV=1	85.525	58	14	327	14	278	31	4.94	315.18	0.634	-0.66	0.118156	1.16617e+07	2.10417e+07	High	High	High	High	High	High	High	High	High	High	High	High	High	High	High	High	High	High
High	Q8DQ79	Toxin expression-transcriptional accessory protein OS=Streptococcus pneumoniae (strain ATCC BAA-255 / R6) OX=171101 GN=tex PE=4 SV=1	85.327	32	20	195	20	715	79.6	5.86	141.2	0.971	-0.04	0.950879	1.07283e+07	1.14509e+07	High	High	High	High	High	High	High	High	High	High	High	High	High	High	High	High	High	High
High	Q8DPB4	Phosphate import ATP-binding protein PstB 2 OS=Streptococcus pneumoniae (strain ATCC BAA-255 / R6) OX=171101 GN=pstB2 PE=3 SV=1	85.01	70	15	381	15	267	30.3	6.89	376.91	1.195	0.26	0.503002	4.05136e+07	3.31703e+07	High	High	High	High	High	High	High	High	High	High	High	High	High	High	High	High	High	High
High	Q8CWN2	Zinc-binding lipoprotein AdcA OS=Streptococcus pneumoniae (strain ATCC BAA-255 / R6) OX=171101 GN=adcA PE=1 SV=1	84.957	41	16	136	16	501	56.2	5.16	97.65	0.656	-0.61	0.148758	5.15998e+06	7.74969e+06	High	High	High	High	High	High	High	High	High	High	High	High	High	High	High	High	High	High
High	Q8DPV8	GTPase Obg OS=Streptococcus pneumoniae (strain ATCC BAA-255 / R6) OX=171101 GN=obg PE=3 SV=1	84.911	55	15	204	15	436	48.4	5.06	147.34	1.317	0.4	0.311424	1.13377e+07	1.14669e+07	High	High	High	High	High	High	High	High	High	High	High	High	High	High	High	High	High	High
High	Q8DPH1	Signal recognition particle protein OS=Streptococcus pneumoniae (strain ATCC BAA-255 / R6) OX=171101 GN=ffh PE=3 SV=1	84.731	45	17	156	17	523	57.7	8.07	86.38	0.85	-0.24	0.593907	5.98385e+06	7.54567e+06	High	High	High	High	High	High	High	High	High	High	High	High	High	High	High	High	High	High
High	Q7CRB2	ATP synthase gamma chain OS=Streptococcus pneumoniae (strain ATCC BAA-255 / R6) OX=171101 GN=atpG PE=1 SV=1	84.518	66	14	345	14	292	32.3	5.2	314.92	0.773	-0.37	0.385961	1.4494e+07	1.72367e+07	High	High	High	High	High	High	High	High	High	High	High	High	High	High	High	High	High	High
High	Q8DQF0	U32 family peptidase OS=Streptococcus pneumoniae (strain ATCC BAA-255 / R6) OX=171101 GN=spr0710 PE=4 SV=1	84.296	55	14	194	14	356	41.2	5.57	178.88	0.819	-0.29	0.506632	2.19288e+07	2.27991e+07	High	High	High	High	High	High	High	High	High	High	High	High	High	High	High	High	High	High
High	Q8DPI6	Homologous to LicC, which regulates expression of LPS epitopes in H. influenzae OS=Streptococcus pneumoniae (strain ATCC BAA-255 / R6) OX=171101 GN=licC PE=4 SV=1	83.531	72	14	358	14	229	26.9	4.72	405.94	1.09	0.12	0.729754	3.31996e+07	3.10321e+07	High	High	High	High	High	High	High	High	High	High	High	High	High	High	High	High	High	High
High	Q8DNX1	GTP diphosphokinase OS=Streptococcus pneumoniae (strain ATCC BAA-255 / R6) OX=171101 GN=relA PE=3 SV=1	82.897	32	20	201	20	740	84.6	7.81	69.34	1.104	0.14	0.696167	5.64756e+06	7.65741e+06	High	High	High	High	High	High	High	High	High	High	High	High	High	High	High	High	High	High
High	Q8DN46	Histidine--tRNA ligase OS=Streptococcus pneumoniae (strain ATCC BAA-255 / R6) OX=171101 GN=hisS PE=3 SV=1	82.678	52	15	209	15	429	48.6	5.29	143.08	0.992	-0.01	0.988793	8.18669e+06	9.01217e+06	High	High	High	High	High	High	High	High	High	High	High	High	High	High	High	High	High	High
High	P64404	33 kDa chaperonin OS=Streptococcus pneumoniae (strain ATCC BAA-255 / R6) OX=171101 GN=hslO PE=3 SV=1	82.155	53	14	260	14	290	31.6	4.84	251.19	0.922	-0.12	0.807622	1.59338e+07	2.11382e+07	High	High	High	High	High	High	High	High	High	High	High	High	High	High	High	High	High	High
High	P0A2W9	Alanine racemase OS=Streptococcus pneumoniae (strain ATCC BAA-255 / R6) OX=171101 GN=alr PE=3 SV=1	82.089	58	14	202	14	367	39.8	5.17	192.9	1.155	0.21	0.583994	1.88136e+07	1.91113e+07	High	High	High	High	High	High	High	High	High	High	High	High	High	High	High	High	High	High
High	Q8DNI7	Dextran glucosidase OS=Streptococcus pneumoniae (strain ATCC BAA-255 / R6) OX=171101 GN=dexS PE=3 SV=1	81.218	37	16	241	16	541	62.8	4.93	155.37	1.151	0.2	0.591288	9.63466e+06	1.00969e+07	High	High	High	High	High	High	High	High	High	High	High	High	High	High	High	High	High	High
High	P0A3Y4	2,3-bisphosphoglycerate-dependent phosphoglycerate mutase OS=Streptococcus pneumoniae (strain ATCC BAA-255 / R6) OX=171101 GN=gpmA PE=3 SV=1	81.156	59	9	238	9	230	26	5.31	395.03	0.964	-0.05	0.929109	2.48583e+07	2.68504e+07	High	High	High	High	High	High	High	High	High	High	High	High	High	High	High	High	High	High
High	Q8DQM1	UDP-N-acetylglucosamine--N-acetylmuramyl-(pentapeptide) pyrophosphoryl-undecaprenol N-acetylglucosamine transferase OS=Streptococcus pneumoniae (strain ATCC BAA-255 / R6) OX=171101 GN=murG PE=3 SV=1	80.886	63	16	165	16	352	39.4	7.17	206.16	0.927	-0.11	0.820937	5.60332e+06	6.69732e+06	High	High	High	High	High	High	High	High	High	High	High	High	High	High	High	High	High	High
High	Q8DR13	Acetyl-coenzyme A carboxylase carboxyl transferase subunit alpha OS=Streptococcus pneumoniae (strain ATCC BAA-255 / R6) OX=171101 GN=accA PE=3 SV=1	80.461	47	10	228	10	255	28.2	6.4	396.58	0.624	-0.68	0.105271	2.62884e+07	5.06139e+07	High	High	High	High	High	High	High	High	High	High	High	High	High	High	High	High	High	High
High	Q8DP64	NADP-dependent oxidoreductase domain-containing protein OS=Streptococcus pneumoniae (strain ATCC BAA-255 / R6) OX=171101 GN=spr1332 PE=4 SV=1	80.048	60	12	211	12	280	31.4	5.21	144.23	1.276	0.35	0.367951	1.57143e+07	1.17877e+07	High	High	High	High	High	High	High	High	High	High	High	High	High	High	High	High	High	High
High	Q8DNV5	D-alanine--D-alanine ligase OS=Streptococcus pneumoniae (strain ATCC BAA-255 / R6) OX=171101 GN=ddl PE=3 SV=1	79.666	60	16	261	16	347	38.7	4.84	169.8	1.067	0.09	0.786973	1.50632e+07	1.72296e+07	High	High	High	High	High	High	High	High	High	High	High	High	High	High	High	High	High	High
High	P67331	tRNA uridine(34) hydroxylase OS=Streptococcus pneumoniae (strain ATCC BAA-255 / R6) OX=171101 GN=trhO PE=3 SV=1	79.275	59	14	276	14	328	37.9	5.24	220.89	1.454	0.54	0.173964	3.81656e+07	3.94108e+07	High	High	High	High	High	High	High	High	High	High	High	High	High	High	High	High	High	High
High	Q8DNZ7	Dipeptidase OS=Streptococcus pneumoniae (strain ATCC BAA-255 / R6) OX=171101 GN=pepQ PE=3 SV=1	78.926	52	14	222	14	360	40.2	4.87	201.7	1.181	0.24	0.529546	1.29038e+07	1.06799e+07	High	High	High	High	High	High	High	High	High	High	High	High	High	High	High	High	High	High
High	Q8DNQ5	CP-type G domain-containing protein OS=Streptococcus pneumoniae (strain ATCC BAA-255 / R6) OX=171101 GN=spr1594 PE=4 SV=1	78.468	62	16	208	16	368	41	7.56	220.19	0.906	-0.14	0.757457	8.78794e+06	1.18644e+07	High	High	High	High	High	High	High	High	High	High	High	High	High	High	High	High	High	High
High	P66582	Small ribosomal subunit protein uS5 OS=Streptococcus pneumoniae (strain ATCC BAA-255 / R6) OX=171101 GN=rpsE PE=3 SV=1	78.143	60	10	694	10	164	17	9.52	1102.76	1.106	0.15	0.691112	3.57901e+08	2.93559e+08	High	High	High	High	High	High	High	High	High	High	High	High	High	High	High	High	High	High
High	Q8DQR1	Serine/alanine adding enzyme OS=Streptococcus pneumoniae (strain ATCC BAA-255 / R6) OX=171101 GN=murM PE=3 SV=1	78.008	60	19	177	19	406	47.4	8.28	73.43	1.357	0.44	0.263765	9.12726e+06	6.60592e+06	High	High	High	High	High	High	High	High	High	High	High	High	High	High	High	High	High	High
High	Q8DQ46	PhoH-like protein OS=Streptococcus pneumoniae (strain ATCC BAA-255 / R6) OX=171101 GN=phoL PE=4 SV=1	77.97	59	14	86	14	322	36.2	6.07	69.64	0.409	-1.29	0.00187098	1.1352e+07	3.30598e+06	High	Peak Found	Peak Found	High	Peak Found	High	High	High	High	Peak Found	Peak Found	Peak Found	High	High	High	High	High	High
High	Q8DR10	Glutamyl-tRNA(Gln) amidotransferase subunit A OS=Streptococcus pneumoniae (strain ATCC BAA-255 / R6) OX=171101 GN=gatA PE=3 SV=1	77.605	43	15	189	15	488	52	5.07	150.43	0.902	-0.15	0.747277	9.88476e+06	1.26961e+07	High	High	High	High	High	High	High	High	High	High	High	High	High	High	High	High	High	High
High	Q8DND8	Cmp-binding-factor 1 OS=Streptococcus pneumoniae (strain ATCC BAA-255 / R6) OX=171101 GN=cbf1 PE=4 SV=1	77.404	48	12	185	12	334	38.3	7.17	86.59	1.263	0.34	0.387965	8.00505e+06	6.90478e+06	High	High	High	High	High	High	High	High	High	High	High	High	High	High	High	High	High	High
High	Q8DRN3	Phosphate acyltransferase OS=Streptococcus pneumoniae (strain ATCC BAA-255 / R6) OX=171101 GN=plsX PE=1 SV=1	77.3	59	14	197	14	330	34.9	6.01	139.82	0.742	-0.43	0.312906	8.9651e+06	1.24759e+07	High	High	High	High	High	High	High	High	High	High	High	High	High	High	High	High	High	High
High	Q8DQD0	Phosphopentomutase OS=Streptococcus pneumoniae (strain ATCC BAA-255 / R6) OX=171101 GN=deoB PE=1 SV=2	77.3	56	16	148	16	403	44.1	5.2	142.97	1.315	0.39	0.314873	1.06456e+07	9.21617e+06	High	High	High	High	High	High	High	High	High	Peak Found	High	High	High	High	High	High	High	High
High	Q8DP10	Nucleotide-binding protein spr1424 OS=Streptococcus pneumoniae (strain ATCC BAA-255 / R6) OX=171101 GN=spr1424 PE=3 SV=1	77.13	50	12	267	12	296	33.7	5.6	174.96	1.24	0.31	0.424086	5.37313e+07	4.6138e+07	High	High	High	High	High	High	High	High	High	High	High	High	High	High	High	High	High	High
High	P65756	Probable manganese-dependent inorganic pyrophosphatase OS=Streptococcus pneumoniae (strain ATCC BAA-255 / R6) OX=171101 GN=ppaC PE=1 SV=1	77.097	58	11	195	11	311	33.5	4.64	188.17	1.099	0.14	0.708163	1.1591e+07	1.20348e+07	High	High	High	High	High	High	High	High	High	High	High	High	High	High	High	High	High	High
High	Q8DP18	ABC transporter domain-containing protein OS=Streptococcus pneumoniae (strain ATCC BAA-255 / R6) OX=171101 GN=ABC-NBD PE=4 SV=1	76.697	36	18	150	18	623	70.9	5.16	79.74	1.192	0.25	0.509106	5.64361e+06	5.72914e+06	High	High	High	High	High	High	High	High	High	High	High	High	High	High	High	High	High	High
High	Q8DNZ9	Lipid II isoglutaminyl synthase (glutamine-hydrolyzing) subunit MurT OS=Streptococcus pneumoniae (strain ATCC BAA-255 / R6) OX=171101 GN=murT PE=1 SV=1	76.658	38	14	230	14	447	49.5	6.55	146.48	0.834	-0.26	0.54928	1.33539e+07	1.89424e+07	High	High	High	High	High	High	High	High	High	High	High	High	High	High	High	High	High	High
High	Q8DN28	Carbamate kinase OS=Streptococcus pneumoniae (strain ATCC BAA-255 / R6) OX=171101 GN=arcC PE=3 SV=1	76.633	57	11	164	11	315	33.6	5.03	135.73	1.083	0.12	0.74691	8.98779e+06	7.61796e+06	High	High	High	High	High	High	High	High	High	High	High	High	High	High	High	High	High	High
High	Q8DQV8	Cell cycle regulator CcrZ OS=Streptococcus pneumoniae (strain ATCC BAA-255 / R6) OX=171101 GN=ccrZ PE=3 SV=1	76.091	75	17	217	17	264	31.1	8.82	101.21	0.583	-0.78	0.0627908	5.67335e+06	1.03689e+07	High	High	High	High	High	High	High	High	High	High	High	High	High	High	High	High	High	High
High	Q8DQG5	Peptidyl-prolyl cis-trans isomerase OS=Streptococcus pneumoniae (strain ATCC BAA-255 / R6) OX=171101 GN=ppiA PE=1 SV=1	75.915	51	10	280	10	267	29	5.72	300	0.609	-0.72	0.0877464	1.06132e+07	2.00322e+07	High	High	High	High	High	High	High	High	High	High	High	High	High	High	High	High	High	High
High	Q8DPY7	Uncharacterized RNA methyltransferase spr0932 OS=Streptococcus pneumoniae (strain ATCC BAA-255 / R6) OX=171101 GN=spr0932 PE=3 SV=1	75.887	38	18	165	18	543	61.8	7.01	86.44	1.192	0.25	0.509528	7.0145e+06	6.71611e+06	High	High	High	High	High	High	High	High	High	High	High	High	High	High	High	High	High	High
High	Q8CWU6	Small ribosomal subunit protein uS7 OS=Streptococcus pneumoniae (strain ATCC BAA-255 / R6) OX=171101 GN=rpsG PE=3 SV=1	75.312	63	8	378	8	156	17.7	10.29	588.28	0.464	-1.11	0.00776064	4.69511e+07	9.86753e+07	High	High	High	High	High	High	High	High	High	High	High	High	High	High	High	High	High	High
High	Q8DQX0	EcoA type I restriction-modification enzyme R subunit OS=Streptococcus pneumoniae (strain ATCC BAA-255 / R6) OX=171101 GN=hsdR PE=4 SV=1	74.85	39	22	139	22	777	89.2	5.57	53.75	1.16	0.21	0.572661	8.95295e+06	7.45213e+06	High	High	High	High	High	High	High	High	High	High	High	High	High	High	High	High	High	High
High	Q8DRG1	Lipoprotein OS=Streptococcus pneumoniae (strain ATCC BAA-255 / R6) OX=171101 GN=ABC-SBP PE=3 SV=1	74.796	61	13	156	13	284	31.1	5.63	149.45	0.667	-0.58	0.16632	5.22683e+06	9.20895e+06	High	High	High	High	High	High	High	High	High	High	High	High	High	High	High	High	High	High
High	P0A3Q1	4-alpha-glucanotransferase OS=Streptococcus pneumoniae (strain ATCC BAA-255 / R6) OX=171101 GN=malQ PE=3 SV=1	74.442	43	13	110	13	505	58	4.83	96.79	1.012	0.02	0.93458	4.90302e+06	4.39783e+06	High	High	High	High	High	High	High	High	High	High	High	Peak Found	High	High	High	High	High	High
High	Q8DN83	N-acetylglucosamine-6-phosphate deacetylase OS=Streptococcus pneumoniae (strain ATCC BAA-255 / R6) OX=171101 GN=nagA PE=3 SV=1	74.321	44	15	237	15	383	41.7	5.29	207.8	1.246	0.32	0.41404	1.85606e+07	1.43106e+07	High	High	High	High	High	High	High	High	High	High	High	High	High	High	High	High	High	High
High	Q8DQA3	SUF system FeS cluster assembly SufBD N-terminal domain-containing protein OS=Streptococcus pneumoniae (strain ATCC BAA-255 / R6) OX=171101 GN=spr0772 PE=3 SV=1	74.251	59	15	283	15	420	46.3	4.96	215.73	1.105	0.14	0.693538	2.38147e+07	2.60743e+07	High	High	High	High	High	High	High	High	High	High	High	High	High	High	High	High	High	High
High	Q8DPQ5	Dihydroorotase OS=Streptococcus pneumoniae (strain ATCC BAA-255 / R6) OX=171101 GN=pyrC PE=3 SV=1	73.983	50	12	191	12	422	45.3	5.48	152.04	1.025	0.04	0.8988	1.01643e+07	1.15498e+07	High	High	High	High	High	High	High	High	High	High	High	High	High	High	High	High	High	High
High	Q8DR02	L-threonine dehydratase OS=Streptococcus pneumoniae (strain ATCC BAA-255 / R6) OX=171101 GN=ilvA PE=3 SV=1	73.879	46	15	161	15	416	45.4	5.78	98.68	1.076	0.11	0.765056	7.56132e+06	6.7237e+06	High	High	High	High	High	High	High	High	High	High	High	High	High	High	High	High	High	High
High	Q8DP78	Thioredoxin reductase OS=Streptococcus pneumoniae (strain ATCC BAA-255 / R6) OX=171101 GN=trxB PE=3 SV=1	73.654	73	14	163	14	303	33.1	4.88	192.46	1.161	0.22	0.570615	1.1804e+07	1.55485e+07	High	High	High	High	High	High	High	High	High	High	High	High	High	High	High	High	High	High
High	Q8DQ91	site-specific DNA-methyltransferase (adenine-specific) OS=Streptococcus pneumoniae (strain ATCC BAA-255 / R6) OX=171101 GN=hsdM PE=4 SV=1	73.587	44	18	184	18	497	56.6	5.14	92.97	1.131	0.18	0.634129	5.77012e+06	5.47201e+06	High	High	High	High	High	High	High	High	High	High	High	High	High	High	High	High	High	High
High	Q8DRF9	Methionine import ATP-binding protein MetN OS=Streptococcus pneumoniae (strain ATCC BAA-255 / R6) OX=171101 GN=metN PE=3 SV=1	73.475	61	15	208	15	353	38.7	6.55	212.46	1.025	0.04	0.8983	9.75968e+06	8.92172e+06	High	High	High	High	High	High	High	High	High	High	High	High	High	High	High	High	High	High
High	Q8DRA7	Luciferase-like domain-containing protein OS=Streptococcus pneumoniae (strain ATCC BAA-255 / R6) OX=171101 GN=spr0246 PE=4 SV=1	73.302	58	16	161	16	349	38.9	5.69	73.93	1.003	0	0.95835	2.70658e+07	3.78805e+07	High	High	High	High	High	High	High	High	High	High	High	High	High	High	High	High	High	High
High	Q8DQP5	Phosphotransferase system sugar-specific EII component OS=Streptococcus pneumoniae (strain ATCC BAA-255 / R6) OX=171101 GN=PTS-EII PE=4 SV=1	73.216	37	11	387	11	491	52.9	9	378.46	0.681	-0.55	0.189896	3.23311e+07	5.26278e+07	High	High	High	High	High	High	High	High	High	High	High	High	High	High	High	High	High	High
High	P63641	Glutamate racemase OS=Streptococcus pneumoniae (strain ATCC BAA-255 / R6) OX=171101 GN=murI PE=3 SV=1	72.853	73	12	165	12	264	29.1	6.01	161.67	0.919	-0.12	0.796016	5.96169e+06	5.84538e+06	High	High	High	High	High	High	High	High	High	High	High	High	High	High	High	High	High	High
High	Q8CZ59	DUF2207 domain-containing protein OS=Streptococcus pneumoniae (strain ATCC BAA-255 / R6) OX=171101 GN=spr0410 PE=4 SV=1	72.524	36	17	175	17	630	71.1	5.81	41.87	0.774	-0.37	0.388191	4.34495e+06	4.8922e+06	High	High	High	High	High	High	High	High	High	High	High	High	High	High	High	High	High	High
High	Q8DQ50	Uridylate kinase OS=Streptococcus pneumoniae (strain ATCC BAA-255 / R6) OX=171101 GN=pyrH PE=3 SV=1	72.334	60	9	221	9	247	26.7	5.52	442.09	0.89	-0.17	0.712732	4.97951e+07	5.43856e+07	High	High	High	High	High	High	High	High	High	High	High	High	High	High	High	High	High	High
High	Q8DQ60	Gamma-glutamyl phosphate reductase OS=Streptococcus pneumoniae (strain ATCC BAA-255 / R6) OX=171101 GN=proA PE=3 SV=1	72.206	58	15	175	15	420	45.2	5.17	129.13	1.042	0.06	0.851335	7.68989e+06	6.94443e+06	High	High	High	High	High	High	High	High	High	High	High	High	High	High	High	High	High	High
High	P0A2Z5	ATP synthase subunit delta OS=Streptococcus pneumoniae (strain ATCC BAA-255 / R6) OX=171101 GN=atpH PE=1 SV=1	72.154	72	11	261	11	178	20.5	8.06	199.72	0.653	-0.61	0.144128	5.56691e+06	8.77121e+06	High	High	High	High	High	High	High	High	High	High	High	High	High	High	High	High	High	High
High	Q8DPN3	DNA repair protein RecN OS=Streptococcus pneumoniae (strain ATCC BAA-255 / R6) OX=171101 GN=recN PE=3 SV=1	72.087	32	12	86	12	555	62.8	5.01	56.91	0.66	-0.6	0.154593	1.19264e+06	1.70246e+06	High	High	High	High	High	Peak Found	High	High	High	Peak Found	High	High	High	High	High	High	High	High
High	Q8DRG2	ABC transporter substrate-binding protein-amino acid transport OS=Streptococcus pneumoniae (strain ATCC BAA-255 / R6) OX=171101 GN=ABC-SBP PE=1 SV=1	72.081	67	13	255	13	276	30.6	5.26	257.21	0.709	-0.5	0.240777	1.37898e+07	2.23397e+07	High	High	High	High	High	High	High	High	High	High	High	High	High	High	High	High	High	High
High	Q7CRB7	Acetyl-coenzyme A carboxylase carboxyl transferase subunit beta OS=Streptococcus pneumoniae (strain ATCC BAA-255 / R6) OX=171101 GN=accD PE=3 SV=1	71.79	47	11	436	11	288	31.8	8.62	644.07	0.581	-0.78	0.0608325	4.5717e+07	9.82211e+07	High	High	High	High	High	High	High	High	High	High	High	High	High	High	High	High	High	High
High	P0A4M8	Oligopeptide transport system permease protein AmiC OS=Streptococcus pneumoniae (strain ATCC BAA-255 / R6) OX=171101 GN=amiC PE=3 SV=1	71.779	35	15	185	15	498	55.6	9.1	135.66	0.645	-0.63	0.132228	4.49547e+06	7.80101e+06	High	High	High	High	High	High	High	High	High	High	High	High	High	High	High	High	High	High
High	Q8DQM0	Cell division protein DivIB OS=Streptococcus pneumoniae (strain ATCC BAA-255 / R6) OX=171101 GN=divIB PE=1 SV=1	71.636	39	13	173	13	396	45.4	4.93	164.2	0.748	-0.42	0.325678	1.05472e+07	1.60792e+07	High	High	High	High	High	High	High	High	High	High	High	High	High	High	High	High	High	High
High	Q8DQ99	serine-type D-Ala-D-Ala carboxypeptidase OS=Streptococcus pneumoniae (strain ATCC BAA-255 / R6) OX=171101 GN=dacA PE=1 SV=1	71.551	46	14	101	14	413	45.2	4.98	95.72	0.62	-0.69	0.100691	4.88545e+06	4.59427e+06	High	High	High	High	Peak Found	High	High	High	High	High	High	High	High	Peak Found	High	High	High	High
High	Q8DPU8	ATP-dependent DNA helicase OS=Streptococcus pneumoniae (strain ATCC BAA-255 / R6) OX=171101 GN=pcrA PE=3 SV=1	70.948	32	18	125	18	763	85.9	5.6	44.14	1.018	0.03	0.91624	2.82662e+06	2.51299e+06	High	High	High	High	High	High	High	High	High	High	High	High	High	High	High	High	High	High
High	Q8DNU8	ABC transporter substrate-binding protein-sugar transport OS=Streptococcus pneumoniae (strain ATCC BAA-255 / R6) OX=171101 GN=ABC-SBP PE=4 SV=1	70.752	42	14	241	14	442	48.3	5.44	222.83	0.955	-0.07	0.903672	1.09921e+07	1.27185e+07	High	High	High	High	High	High	High	High	High	High	High	High	High	High	High	High	High	High
High	Q8DNL4	ABC transporter ATP-binding protein OS=Streptococcus pneumoniae (strain ATCC BAA-255 / R6) OX=171101 GN=ABC-N/P PE=4 SV=1	70.752	35	17	117	17	583	65.6	6.48	26.86	0.731	-0.45	0.28737	2.63341e+06	4.95004e+06	High	High	High	High	High	High	High	High	High	High	High	High	High	High	High	High	High	High
High	Q8DNM8	Tryptophan synthase beta chain OS=Streptococcus pneumoniae (strain ATCC BAA-255 / R6) OX=171101 GN=trpB PE=3 SV=1	70.248	34	11	254	11	407	44.2	6.15	274.06	1.353	0.44	0.268016	1.28896e+07	1.0987e+07	High	High	High	High	High	High	High	High	High	High	High	High	High	High	High	High	High	High
High	Q8DQ18	Bifunctional protein GlmU OS=Streptococcus pneumoniae (strain ATCC BAA-255 / R6) OX=171101 GN=glmU PE=1 SV=2	70.201	37	12	177	12	459	49.4	5.49	169.18	0.951	-0.07	0.89102	8.62015e+06	9.57478e+06	High	High	High	High	High	High	High	High	High	High	High	High	High	High	High	High	High	High
High	Q8DQW7	ABC transporter domain-containing protein OS=Streptococcus pneumoniae (strain ATCC BAA-255 / R6) OX=171101 GN=ABC-NBD PE=4 SV=1	69.979	53	9	179	9	243	27	5.14	164.93	1.014	0.02	0.927674	5.75047e+06	4.80117e+06	High	High	High	High	High	High	High	High	High	High	High	High	High	High	High	High	High	High
High	Q8DPB1	Phosphate-binding protein PstS 1 OS=Streptococcus pneumoniae (strain ATCC BAA-255 / R6) OX=171101 GN=pstS1 PE=1 SV=1	69.892	61	11	253	11	292	31.2	4.89	342.78	0.716	-0.48	0.256367	5.47074e+07	6.93048e+07	High	High	High	High	High	High	High	High	High	High	High	High	High	High	High	High	High	High
High	Q8DQX6	Glutamine synthetase I alpha OS=Streptococcus pneumoniae (strain ATCC BAA-255 / R6) OX=171101 GN=glnA PE=3 SV=1	69.766	53	17	166	17	448	50.3	5.05	77.32	0.917	-0.13	0.790461	7.02897e+06	6.95386e+06	High	High	High	High	High	High	High	High	High	High	High	High	High	High	High	High	High	High
High	Q7CRB6	Response regulator OS=Streptococcus pneumoniae (strain ATCC BAA-255 / R6) OX=171101 GN=rr13 PE=4 SV=1	69.664	60	14	291	14	245	28.8	6.13	245.11	1.165	0.22	0.562963	1.68582e+07	1.90966e+07	High	High	High	High	High	High	High	High	High	High	High	High	High	High	High	High	High	High
High	P67596	Tryptophan--tRNA ligase OS=Streptococcus pneumoniae (strain ATCC BAA-255 / R6) OX=171101 GN=trpS PE=3 SV=1	69.486	54	13	131	13	341	38.4	5.41	99.7	1.131	0.18	0.635828	1.58792e+07	1.37854e+07	High	High	High	High	High	High	High	High	High	High	High	High	High	High	High	High	High	High
High	Q8DQN0	Dehydrogenase OS=Streptococcus pneumoniae (strain ATCC BAA-255 / R6) OX=171101 GN=spr0592 PE=3 SV=1	69.243	62	11	159	11	251	27.8	7.59	183.25	1.008	0.01	0.945821	8.38928e+06	7.80955e+06	High	High	High	High	High	High	High	High	High	High	High	High	High	High	High	High	High	High
High	Q8DPH4	Cytoplasmic membrane protein OS=Streptococcus pneumoniae (strain ATCC BAA-255 / R6) OX=171101 GN=lemA PE=3 SV=1	69.127	69	12	276	12	186	20.6	5.71	368.05	0.685	-0.55	0.196373	1.71601e+07	2.38723e+07	High	High	High	High	High	High	High	High	High	High	High	High	High	High	High	High	High	High
High	Q8DPP0	Galactose-6-phosphate isomerase subunit LacB OS=Streptococcus pneumoniae (strain ATCC BAA-255 / R6) OX=171101 GN=lacB PE=3 SV=1	68.943	67	8	360	8	171	18.9	5.76	616.43	1.254	0.33	0.401734	5.65854e+07	5.89618e+07	High	High	High	High	High	High	High	High	High	High	High	High	High	High	High	High	High	High
High	Q8DPS5	Glucose-1-phosphate adenylyltransferase OS=Streptococcus pneumoniae (strain ATCC BAA-255 / R6) OX=171101 GN=glgC PE=3 SV=1	68.76	46	10	163	10	380	41.5	4.97	170.03	1.009	0.01	0.941571	5.35621e+06	4.65934e+06	High	High	High	High	High	High	High	High	High	High	High	High	High	High	High	High	High	High
High	Q8DPM3	Sortase OS=Streptococcus pneumoniae (strain ATCC BAA-255 / R6) OX=171101 GN=srtA PE=1 SV=1	68.637	72	12	154	12	247	28.1	5.8	141.21	0.815	-0.29	0.497298	9.12709e+06	7.95835e+06	High	High	High	High	High	High	High	High	High	High	High	High	High	High	High	High	High	High
High	Q8DR50	diphosphomevalonate decarboxylase OS=Streptococcus pneumoniae (strain ATCC BAA-255 / R6) OX=171101 GN=mvd1 PE=3 SV=1	68.568	45	12	278	12	344	38.8	6.3	225.17	1.126	0.17	0.645934	1.51143e+07	1.23269e+07	High	High	High	High	High	High	High	High	High	High	High	High	High	High	High	High	High	High
High	Q8CWQ3	CCA-adding enzyme OS=Streptococcus pneumoniae (strain ATCC BAA-255 / R6) OX=171101 GN=cca PE=3 SV=1	68.361	49	16	196	16	399	45.8	4.87	136.24	1.285	0.36	0.355345	8.33865e+06	6.31381e+06	High	High	High	High	High	High	High	High	High	High	High	High	High	High	High	High	High	High
High	Q8DR00	ABC transporter substrate binding protein-glutamine transport OS=Streptococcus pneumoniae (strain ATCC BAA-255 / R6) OX=171101 GN=glnH PE=3 SV=1	68.141	50	13	167	13	311	34.5	5.49	135.14	0.695	-0.53	0.213807	3.63058e+06	4.27214e+06	High	High	High	High	High	High	High	High	High	High	High	High	High	High	High	High	High	High
High	Q8DNE7	endopeptidase La OS=Streptococcus pneumoniae (strain ATCC BAA-255 / R6) OX=171101 GN=spr1782 PE=3 SV=1	68.093	43	11	227	11	345	37.5	5.45	198.41	0.898	-0.16	0.734519	9.902e+06	1.18397e+07	High	High	High	High	High	High	High	High	High	High	High	High	High	High	High	High	High	High
High	P63545	Adenine phosphoribosyltransferase OS=Streptococcus pneumoniae (strain ATCC BAA-255 / R6) OX=171101 GN=apt PE=3 SV=1	67.573	74	11	245	11	170	18.7	5.02	263.95	1.867	0.9	0.0250376	2.29154e+07	1.25648e+07	High	High	High	High	High	High	High	High	High	High	High	High	High	High	High	High	High	High
High	Q8DPD9	Galactosyl transferase paralog OS=Streptococcus pneumoniae (strain ATCC BAA-255 / R6) OX=171101 GN=cps23FU PE=4 SV=1	67.312	49	15	202	15	328	38.1	6.3	112.43	1.048	0.07	0.835776	1.10801e+07	1.13908e+07	High	High	High	High	High	High	High	High	High	High	High	High	High	High	High	High	High	High
High	Q8DR52	Choline-binding protein F OS=Streptococcus pneumoniae (strain ATCC BAA-255 / R6) OX=171101 GN=cbpF PE=1 SV=1	66.921	53	13	213	13	338	39.3	6.81	106.21	1.192	0.25	0.509608	4.17695e+07	9.39176e+06	High	High	High	High	High	High	High	High	High	High	High	High	High	High	High	High	High	High
High	P66908	Queuine tRNA-ribosyltransferase OS=Streptococcus pneumoniae (strain ATCC BAA-255 / R6) OX=171101 GN=tgt PE=3 SV=1	66.877	49	11	172	11	380	43.1	6.74	207.54	0.762	-0.39	0.360363	1.2208e+07	1.79742e+07	High	High	High	High	High	High	High	High	High	High	High	High	High	High	High	High	High	High
High	Q8CYZ1	ATP-cone domain-containing protein OS=Streptococcus pneumoniae (strain ATCC BAA-255 / R6) OX=171101 GN=spr0688 PE=4 SV=1	66.677	87	10	327	10	112	12.9	7.64	421.72	1.194	0.26	0.50562	4.74783e+07	4.12724e+07	High	High	High	High	High	High	High	High	High	High	High	High	High	High	High	High	High	High
High	Q8DQX5	Type I restriction enzyme OS=Streptococcus pneumoniae (strain ATCC BAA-255 / R6) OX=171101 GN=hsdS PE=3 SV=1	66.669	42	12	116	9	426	49	8.72	106.42	2.042	1.03	0.0105576	6.65633e+06	399053	High	High	High	High	High	High	High	High	High	Peak Found	Peak Found	Peak Found	Peak Found	Peak Found	Peak Found	Peak Found	Peak Found	Peak Found
High	P0A2X4	Exodeoxyribonuclease OS=Streptococcus pneumoniae (strain ATCC BAA-255 / R6) OX=171101 GN=exoA PE=3 SV=1	66.585	60	11	145	11	275	31	5.33	164.48	1.382	0.47	0.237744	7.45953e+06	6.33572e+06	High	High	High	High	High	High	High	High	High	High	High	High	High	High	High	High	High	High
High	Q8DQP4	beta-galactosidase OS=Streptococcus pneumoniae (strain ATCC BAA-255 / R6) OX=171101 GN=bgaA PE=1 SV=1	66.479	13	23	57	23	2228	246.6	6.15	3.97	0.76	-0.4	0.353452	2.51836e+06	3.01748e+06	High	High	High	High	High	High	High	Peak Found	High	High	High	Peak Found	High	High	High	High	High	High
High	Q8DMX7	Cytoskeleton protein RodZ OS=Streptococcus pneumoniae (strain ATCC BAA-255 / R6) OX=171101 GN=rodZ PE=1 SV=1	66.334	41	8	241	8	276	30.5	5.19	374.4	0.552	-0.86	0.0403542	1.47713e+07	2.35046e+07	High	High	High	High	High	High	High	High	High	High	High	High	High	High	High	High	High	High
High	Q7ZAK4	Autolysin (N-acetylmuramoyl-L-alanine amidase) OS=Streptococcus pneumoniae (strain ATCC BAA-255 / R6) OX=171101 GN=lytA PE=4 SV=1	66.297	65	13	229	13	318	36.5	5.34	153.14	1.375	0.46	0.244393	1.91537e+07	1.6249e+07	High	High	High	High	High	High	High	High	High	High	High	High	High	High	High	High	High	High
High	P0A472	Large ribosomal subunit protein bL12 OS=Streptococcus pneumoniae (strain ATCC BAA-255 / R6) OX=171101 GN=rplL PE=3 SV=2	66.142	91	10	231	10	122	12.4	4.49	339.89	0.526	-0.93	0.0261826	1.96397e+07	4.33173e+07	High	High	High	High	High	High	High	High	High	High	High	High	High	High	High	High	High	High
High	Q8DNM0	ABC transporter substrate-binding protein OS=Streptococcus pneumoniae (strain ATCC BAA-255 / R6) OX=171101 GN=ABC-SBP PE=4 SV=1	66.008	46	12	143	12	355	39.2	5.74	77.69	0.617	-0.7	0.0969981	2.00999e+07	1.98993e+07	High	High	High	High	High	High	High	High	High	High	High	High	High	High	High	High	High	High
High	Q8DRJ6	ABC transporter solute binding protein-sugar transport OS=Streptococcus pneumoniae (strain ATCC BAA-255 / R6) OX=171101 GN=ABC-SBP PE=4 SV=1	65.956	52	15	126	15	514	57.2	6.2	45.35	1.043	0.06	0.849355	4.85239e+06	5.14879e+06	High	High	High	High	High	High	High	High	High	High	High	High	High	High	High	High	High	High
High	Q8DPR1	lipoate--protein ligase OS=Streptococcus pneumoniae (strain ATCC BAA-255 / R6) OX=171101 GN=lplA PE=4 SV=1	65.707	53	14	148	14	329	37.7	5.81	88.81	1.116	0.16	0.669603	7.00331e+06	7.16528e+06	High	High	High	High	High	High	High	High	High	High	High	High	High	High	High	High	High	High
High	Q8DPA1	Glucosamine-6-phosphate deaminase OS=Streptococcus pneumoniae (strain ATCC BAA-255 / R6) OX=171101 GN=nagB PE=3 SV=2	65.672	78	9	183	9	235	25.7	4.72	192.32	1.026	0.04	0.896244	1.13702e+07	1.20309e+07	High	High	High	High	High	High	High	High	High	High	High	High	High	High	High	High	High	High
High	Q8DQD3	Bifunctional protein FolD OS=Streptococcus pneumoniae (strain ATCC BAA-255 / R6) OX=171101 GN=folD PE=3 SV=2	65.613	48	9	182	9	285	30.7	6.54	200.52	1.724	0.79	0.0498649	6.97238e+06	3.48856e+06	High	High	High	High	High	High	High	High	High	High	High	High	High	High	High	High	High	High
High	Q8DQF8	ABC transporter domain-containing protein OS=Streptococcus pneumoniae (strain ATCC BAA-255 / R6) OX=171101 GN=ABC-NBD PE=1 SV=1	65.504	72	10	136	10	233	25.7	6.37	119.76	0.812	-0.3	0.488201	4.84642e+06	5.68541e+06	High	High	High	High	High	High	High	High	High	High	High	High	High	High	High	High	High	High
High	Q8DRA3	Aminopeptidase OS=Streptococcus pneumoniae (strain ATCC BAA-255 / R6) OX=171101 GN=pepS PE=3 SV=1	65.294	56	14	153	14	413	45.1	4.94	126.77	0.963	-0.05	0.926566	1.01825e+07	1.26878e+07	High	High	High	High	High	High	High	High	High	High	High	High	High	High	High	High	High	High
High	Q8DR56	THUMP domain-containing protein OS=Streptococcus pneumoniae (strain ATCC BAA-255 / R6) OX=171101 GN=spr0333 PE=4 SV=1	65.239	41	14	172	14	390	43.8	8.84	112.68	1.341	0.42	0.282782	9.93142e+06	7.62173e+06	High	High	High	High	High	High	High	High	High	High	High	High	High	High	High	High	High	High
High	P0A3C6	Beta-ketoacyl-[acyl-carrier-protein] synthase III OS=Streptococcus pneumoniae (strain ATCC BAA-255 / R6) OX=171101 GN=fabH PE=3 SV=1	64.96	57	10	146	10	324	34.9	5.02	198.34	1.026	0.04	0.895388	1.53777e+07	1.32404e+07	High	High	High	High	High	High	High	High	High	High	High	High	High	High	High	High	High	High
High	Q8DNM1	ABC transporter domain-containing protein OS=Streptococcus pneumoniae (strain ATCC BAA-255 / R6) OX=171101 GN=ABC-NBD PE=4 SV=1	64.753	41	12	165	12	336	37.4	5.38	141.9	0.759	-0.4	0.352323	1.10141e+07	1.33754e+07	High	High	High	High	High	High	High	High	High	High	High	High	High	High	High	High	High	High
High	Q8DPK2	Signal recognition particle receptor FtsY OS=Streptococcus pneumoniae (strain ATCC BAA-255 / R6) OX=171101 GN=ftsY PE=3 SV=1	64.686	38	15	257	15	425	47.4	4.51	246	1.084	0.12	0.746037	1.4091e+07	1.31927e+07	High	High	High	High	High	High	High	High	High	High	High	High	High	High	High	High	High	High
High	Q8DPK3	Glucose-6-phosphate 1-dehydrogenase OS=Streptococcus pneumoniae (strain ATCC BAA-255 / R6) OX=171101 GN=zwf PE=3 SV=1	64.616	35	15	156	15	495	56.8	5.76	63.54	1.184	0.24	0.524049	7.45711e+06	9.10607e+06	High	High	High	High	High	High	High	High	High	High	High	High	High	High	High	High	High	High
High	Q8DPZ8	tRNA modification GTPase MnmE OS=Streptococcus pneumoniae (strain ATCC BAA-255 / R6) OX=171101 GN=mnmE PE=3 SV=2	64.445	42	13	110	12	457	50.5	4.91	50.04	1.156	0.21	0.581554	4.11018e+06	3.50893e+06	High	High	High	High	High	High	High	High	High	High	High	High	High	High	High	High	High	High
High	Q8DRL5	HTH gntR-type domain-containing protein OS=Streptococcus pneumoniae (strain ATCC BAA-255 / R6) OX=171101 GN=spr0058 PE=4 SV=1	64.358	56	13	261	13	252	29.6	6.89	306.6	1.088	0.12	0.735284	3.61846e+07	3.78885e+07	High	High	High	High	High	High	High	High	High	High	High	High	High	High	High	High	High	High
High	Q8DND3	Ribosomal RNA small subunit methyltransferase A OS=Streptococcus pneumoniae (strain ATCC BAA-255 / R6) OX=171101 GN=rsmA PE=3 SV=1	64.106	64	15	162	15	290	32.2	6.43	66.14	0.992	-0.01	0.990119	5.1394e+06	4.646e+06	High	High	High	High	High	High	High	High	High	High	High	High	High	High	High	High	High	High
High	Q8CYK7	NADPH-dependent FMN reductase-like domain-containing protein OS=Streptococcus pneumoniae (strain ATCC BAA-255 / R6) OX=171101 GN=spr1326 PE=4 SV=1	64.05	34	10	174	10	414	45.8	5.2	164.91	0.882	-0.18	0.68878	1.24896e+07	1.40794e+07	High	High	High	High	High	High	High	High	High	High	High	High	High	High	High	High	High	High
High	Q8DRK4	Trk transporter NAD+ binding protein-K+ transport OS=Streptococcus pneumoniae (strain ATCC BAA-255 / R6) OX=171101 GN=trkA PE=4 SV=1	63.897	69	10	231	10	228	24.7	5	240.65	0.849	-0.24	0.591291	1.27401e+07	1.35517e+07	High	High	High	High	High	High	High	High	High	High	High	High	High	High	High	High	High	High
High	Q8DPJ9	Chromosome partition protein Smc OS=Streptococcus pneumoniae (strain ATCC BAA-255 / R6) OX=171101 GN=smc PE=3 SV=1	63.672	22	19	110	18	1179	133.8	4.98	10.53	1.068	0.09	0.785406	4.20868e+06	4.25246e+06	High	High	High	High	High	High	High	High	High	High	High	High	High	High	High	High	High	High
High	Q8DPS3	Glycogen synthase OS=Streptococcus pneumoniae (strain ATCC BAA-255 / R6) OX=171101 GN=glgA PE=3 SV=1	63.604	38	13	184	13	477	54.1	5.41	193.36	1.622	0.7	0.0809586	1.23422e+07	8.59596e+06	High	High	High	High	High	High	High	High	High	High	High	High	High	High	High	High	High	High
High	Q8DQQ6	Dipeptidase OS=Streptococcus pneumoniae (strain ATCC BAA-255 / R6) OX=171101 GN=pepV PE=4 SV=1	63.586	38	13	124	13	466	50.7	4.91	106.72	1.051	0.07	0.827675	1.47119e+07	6.823e+06	High	High	High	High	High	High	High	High	High	High	High	High	High	High	High	High	High	High
High	Q8DQJ1	Mannose-6-phosphate isomerase OS=Streptococcus pneumoniae (strain ATCC BAA-255 / R6) OX=171101 GN=pmi PE=3 SV=1	63.311	56	11	149	11	314	35.3	4.94	55.92	1.197	0.26	0.500767	5.21211e+06	5.15945e+06	High	High	High	High	High	High	High	High	High	High	High	High	High	High	High	High	High	High
High	Q8DN05	Choline binding protein A OS=Streptococcus pneumoniae (strain ATCC BAA-255 / R6) OX=171101 GN=pspC PE=4 SV=1	63.131	21	13	260	10	701	79	7.83	323.44	0.639	-0.65	0.124048	1.47275e+07	2.20561e+07	High	High	High	High	High	High	High	High	High	High	High	High	High	High	High	High	High	High
High	Q8DQT9	6-phospho-beta-glucosidase OS=Streptococcus pneumoniae (strain ATCC BAA-255 / R6) OX=171101 GN=bglH PE=3 SV=1	62.81	43	14	131	14	471	54.4	5.06	61.01	1.373	0.46	0.246907	1.43265e+07	1.21924e+07	High	High	High	High	High	High	High	High	High	High	High	High	High	High	High	High	High	High
High	Q8DNC5	Cof family protein OS=Streptococcus pneumoniae (strain ATCC BAA-255 / R6) OX=171101 GN=spr1811 PE=4 SV=1	62.474	30	14	123	14	472	53.2	7.3	38.85	1.203	0.27	0.487895	1.05719e+07	1.16176e+07	High	High	High	High	High	High	High	High	High	High	High	High	High	High	High	High	High	High
High	Q8DNP4	Ribosomal protein L11 methyltransferase OS=Streptococcus pneumoniae (strain ATCC BAA-255 / R6) OX=171101 GN=prmA PE=3 SV=2	62.412	60	12	175	12	316	34.8	4.39	110.03	0.747	-0.42	0.322576	4.51205e+06	5.79601e+06	High	High	High	High	High	High	High	High	High	High	High	High	High	High	High	High	High	High
High	Q8DPL3	Similar to N-terminal region of the Dfp protein OS=Streptococcus pneumoniae (strain ATCC BAA-255 / R6) OX=171101 GN=dfp N-terminus PE=4 SV=1	62.137	68	10	157	10	183	19.9	6.89	161.16	1.691	0.76	0.0583562	1.31515e+07	7.07455e+06	High	High	High	High	High	High	High	High	High	High	High	High	High	High	High	High	High	High
High	Q8DR97	PTS system mannose-specific EIIAB component OS=Streptococcus pneumoniae (strain ATCC BAA-255 / R6) OX=171101 GN=manL PE=4 SV=1	62.047	52	14	237	14	332	35.8	5.29	147.47	0.75	-0.42	0.329862	1.63551e+07	2.12755e+07	High	High	High	High	High	High	High	High	High	High	High	High	High	High	High	High	High	High
High	P64311	dITP/XTP pyrophosphatase OS=Streptococcus pneumoniae (strain ATCC BAA-255 / R6) OX=171101 GN=spr1695 PE=3 SV=1	62.043	66	9	158	9	200	22	4.88	133.46	1.109	0.15	0.684862	1.12463e+07	1.09867e+07	High	High	High	High	High	High	High	High	High	High	High	High	High	High	High	High	High	High
High	Q8DRA5	DNA polymerase III PolC-type OS=Streptococcus pneumoniae (strain ATCC BAA-255 / R6) OX=171101 GN=polC PE=3 SV=1	62.015	14	16	116	16	1463	164.7	5.22	24.39	1.055	0.08	0.818979	5.00436e+06	4.31971e+06	High	High	High	High	High	High	High	High	High	High	High	High	High	High	High	High	High	High
High	Q8DQ67	Beta-alanine synthase or beta-ureidopropionase OS=Streptococcus pneumoniae (strain ATCC BAA-255 / R6) OX=171101 GN=but PE=3 SV=1	61.897	49	10	185	10	291	33.1	5.05	254.51	1.277	0.35	0.367105	1.4542e+07	1.16742e+07	High	High	High	High	High	High	High	High	High	High	High	High	High	High	High	High	High	High
High	Q8DRK6	Nucleoside phosphorylase domain-containing protein OS=Streptococcus pneumoniae (strain ATCC BAA-255 / R6) OX=171101 GN=spr0068 PE=4 SV=1	61.759	44	7	140	7	254	28.2	4.49	191.46	0.945	-0.08	0.873132	1.11781e+07	9.85453e+06	High	High	High	High	High	High	High	High	High	High	High	High	High	High	High	High	High	High
High	Q8DQC5	Pyrimidine-nucleoside phosphorylase OS=Streptococcus pneumoniae (strain ATCC BAA-255 / R6) OX=171101 GN=pdp PE=3 SV=1	61.733	40	13	176	13	425	46.1	5.19	98	1.277	0.35	0.366647	5.55697e+06	3.84079e+06	High	High	High	High	High	High	High	High	High	High	High	High	High	High	High	High	High	High
High	Q8DQQ1	Peptidase M15B domain-containing protein OS=Streptococcus pneumoniae (strain ATCC BAA-255 / R6) OX=171101 GN=spr0554 PE=1 SV=1	61.423	49	8	162	8	238	26.5	5.22	160.82	0.833	-0.26	0.547193	8.33787e+06	1.11689e+07	High	High	High	High	High	High	High	High	High	High	High	High	High	High	High	High	High	High
High	Q8DPK7	UvrABC system protein B OS=Streptococcus pneumoniae (strain ATCC BAA-255 / R6) OX=171101 GN=uvrB PE=3 SV=1	61.393	24	14	108	14	662	75.7	4.96	50.49	1.32	0.4	0.308514	4.95755e+06	3.58533e+06	High	High	High	High	High	High	High	High	High	High	High	High	High	High	High	High	High	High
High	Q8DNI8	Phosphoesterase OS=Streptococcus pneumoniae (strain ATCC BAA-255 / R6) OX=171101 GN=spr1694 PE=3 SV=1	61.337	90	12	259	12	173	19.9	5.39	211.77	1.287	0.36	0.352297	1.88131e+07	1.669e+07	High	High	High	High	High	High	High	High	High	High	High	High	High	High	High	High	High	High
High	P65679	Pyrrolidone-carboxylate peptidase 1 OS=Streptococcus pneumoniae (strain ATCC BAA-255 / R6) OX=171101 GN=pcp1 PE=3 SV=1	61.167	61	12	278	12	214	23.4	5.41	317.63	1.134	0.18	0.628614	1.81105e+07	1.5946e+07	High	High	High	High	High	High	High	High	High	High	High	High	High	High	High	High	High	High
High	Q8DP45	3-carboxymuconate cyclase OS=Streptococcus pneumoniae (strain ATCC BAA-255 / R6) OX=171101 GN=spr1358 PE=3 SV=1	61.053	58	10	163	10	337	37.7	5.31	140.26	1.336	0.42	0.287721	8.53201e+06	8.35825e+06	High	High	High	High	High	High	High	High	High	High	High	High	High	High	High	High	High	High
High	Q8DRF1	Riboflavin biosynthesis protein RibBA OS=Streptococcus pneumoniae (strain ATCC BAA-255 / R6) OX=171101 GN=ribA PE=3 SV=1	61.034	35	13	157	13	401	45.1	5.94	109.56	2.495	1.32	0.0011033	1.00878e+07	4.48372e+06	High	High	High	High	High	High	High	High	High	High	High	Peak Found	High	High	High	High	High	High
High	Q8DQG0	Glutathione oxidoreductase OS=Streptococcus pneumoniae (strain ATCC BAA-255 / R6) OX=171101 GN=gor PE=3 SV=1	60.915	41	13	146	13	448	48.8	6.23	102.37	1.243	0.31	0.419794	1.11843e+07	1.03366e+07	High	High	High	High	High	High	High	High	High	High	High	High	High	High	High	High	High	High
High	Q8DNY9	Cytidylate kinase OS=Streptococcus pneumoniae (strain ATCC BAA-255 / R6) OX=171101 GN=cmk PE=3 SV=1	60.723	67	10	200	10	223	24.6	5.1	313.31	1.363	0.45	0.257688	4.29618e+07	3.09145e+07	High	High	High	High	High	High	High	High	High	High	High	High	High	High	High	High	High	High
High	Q8DR12	General stress protein, Gls24 family OS=Streptococcus pneumoniae (strain ATCC BAA-255 / R6) OX=171101 GN=spr0391 PE=3 SV=1	60.722	75	8	244	8	129	14.1	5.02	251.27	1.153	0.21	0.587349	3.71788e+07	3.18054e+07	High	High	High	High	High	High	High	High	High	High	High	High	High	High	High	High	High	High
High	Q8DQG9	Probable dihydroorotate dehydrogenase A (fumarate) OS=Streptococcus pneumoniae (strain ATCC BAA-255 / R6) OX=171101 GN=pyrDA PE=3 SV=1	60.678	49	12	171	12	311	34.5	5.12	147.75	1.275	0.35	0.370132	1.21972e+07	9.62045e+06	High	High	High	High	High	High	High	High	High	High	High	High	High	High	High	High	High	High
High	Q8CWR4	Histidine Motif-Containing protein OS=Streptococcus pneumoniae (strain ATCC BAA-255 / R6) OX=171101 GN=phpA PE=4 SV=1	60.635	23	16	129	4	855	96.1	5.6	56.2	0.734	-0.45	0.294974	1.23038e+06	2.01478e+06	High	Peak Found	High	High	High	High	High	High	High	Peak Found	Peak Found	High	High	High	High	High	High	High
High	Q8DNJ7	Glutamyl aminopeptidase OS=Streptococcus pneumoniae (strain ATCC BAA-255 / R6) OX=171101 GN=pepA PE=1 SV=1	60.601	60	12	93	12	354	38	5.77	78.76	0.984	-0.02	0.987085	4.59908e+06	4.26391e+06	High	High	High	High	High	High	High	High	High	High	High	High	High	High	High	High	High	High
High	Q8DQC4	Deoxyribose-phosphate aldolase OS=Streptococcus pneumoniae (strain ATCC BAA-255 / R6) OX=171101 GN=deoC PE=3 SV=1	60.477	55	10	254	10	220	22.9	5.33	363.98	1.012	0.02	0.932595	2.52991e+07	2.83199e+07	High	High	High	High	High	High	High	High	High	High	High	High	High	High	High	High	High	High
High	Q8DN55	N-acetyldiaminopimelate deacetylase OS=Streptococcus pneumoniae (strain ATCC BAA-255 / R6) OX=171101 GN=spr1906 PE=3 SV=1	60.439	44	11	172	11	376	41.7	5.06	125.82	0.752	-0.41	0.335405	4.41719e+06	5.98854e+06	High	High	High	High	High	High	High	High	High	High	High	High	High	High	High	High	High	High
High	Q8DNJ9	ABC transporter membrane-spanning permease-choline transporter OS=Streptococcus pneumoniae (strain ATCC BAA-255 / R6) OX=171101 GN=proWX PE=3 SV=1	60.175	36	14	115	14	506	55.5	6.83	81.83	0.756	-0.4	0.344244	4.17681e+06	5.04908e+06	High	High	High	High	High	High	High	High	High	High	High	High	High	Peak Found	High	High	High	High
High	Q8DN70	ABC transporter ATP-binding protein/permease OS=Streptococcus pneumoniae (strain ATCC BAA-255 / R6) OX=171101 GN=ABC-NP PE=4 SV=1	59.65	25	11	139	11	564	62.2	8.12	89.29	0.929	-0.11	0.827903	6.24637e+06	6.36289e+06	High	High	High	High	High	High	High	High	High	High	High	High	High	High	High	High	High	High
High	Q8DQI7	Flavoprotein OS=Streptococcus pneumoniae (strain ATCC BAA-255 / R6) OX=171101 GN=spr0651 PE=4 SV=1	59.483	36	12	124	12	397	43.4	8.19	41.52	0.981	-0.03	0.978238	4.93957e+06	6.45263e+06	High	High	High	High	High	High	High	High	High	Peak Found	High	High	High	High	High	High	High	High
High	Q8CWR1	LicD Protein OS=Streptococcus pneumoniae (strain ATCC BAA-255 / R6) OX=171101 GN=licD2 PE=4 SV=1	59.431	62	13	166	13	269	32.1	7.56	122.16	1.401	0.49	0.219029	1.28783e+07	9.63861e+06	High	High	High	High	High	High	High	High	High	High	High	High	High	High	High	High	High	High
High	P63734	Carbamoyl-phosphate synthase small chain OS=Streptococcus pneumoniae (strain ATCC BAA-255 / R6) OX=171101 GN=carA PE=3 SV=1	59.425	34	10	126	10	359	39.8	6.42	67.56	1.217	0.28	0.463528	7.96964e+06	7.86222e+06	High	High	High	High	High	High	High	High	High	High	High	High	High	High	High	High	High	High
High	P63589	3-dehydroquinate dehydratase OS=Streptococcus pneumoniae (strain ATCC BAA-255 / R6) OX=171101 GN=aroD PE=3 SV=1	59.347	71	12	199	12	225	25.7	4.64	91.45	1.329	0.41	0.297392	9.63397e+06	8.81354e+06	High	High	High	High	High	High	High	High	High	High	High	High	High	High	High	High	High	High
High	Q8DP55	Glycerol uptake facilitator protein paralog OS=Streptococcus pneumoniae (strain ATCC BAA-255 / R6) OX=171101 GN=glpF PE=3 SV=1	59.134	38	6	334	6	289	30.7	9.04	666.32	0.935	-0.1	0.84536	7.9807e+07	8.79781e+07	High	High	High	High	High	High	High	High	High	High	High	High	High	High	High	High	High	High
High	Q8DNJ8	ABC transporter ATP-binding protein-choline transporter OS=Streptococcus pneumoniae (strain ATCC BAA-255 / R6) OX=171101 GN=proV PE=4 SV=1	59.065	62	11	114	11	242	27.1	5.05	101.87	1.149	0.2	0.595094	2.67146e+07	2.02644e+07	High	High	High	High	High	High	High	High	High	High	High	High	High	High	High	High	High	High
High	Q8DPA0	S-adenosylmethionine:tRNA ribosyltransferase-isomerase OS=Streptococcus pneumoniae (strain ATCC BAA-255 / R6) OX=171101 GN=queA PE=3 SV=2	59.043	36	10	129	10	342	38.5	5.85	75.34	1.578	0.66	0.0994028	8.66048e+06	5.79655e+06	High	High	High	High	High	High	High	High	High	High	High	High	High	High	High	High	High	High
High	Q8DPG0	Glutamate dehydrogenase OS=Streptococcus pneumoniae (strain ATCC BAA-255 / R6) OX=171101 GN=gdhA PE=3 SV=1	58.995	33	13	165	13	448	48.8	5.55	87.17	0.819	-0.29	0.508804	8.37618e+06	9.26324e+06	High	High	High	High	High	High	High	High	High	High	High	High	High	High	High	High	High	High
High	Q8DN74	Glucose-6-phosphate isomerase OS=Streptococcus pneumoniae (strain ATCC BAA-255 / R6) OX=171101 GN=pgi PE=3 SV=1	58.81	41	10	80	10	449	49.8	5.14	43.02	1.108	0.15	0.686435	2.55163e+06	1.78293e+06	High	High	High	High	High	High	High	High	High	Peak Found	High	High	High	Peak Found	High	High	High	High
High	P67050	Thymidylate synthase OS=Streptococcus pneumoniae (strain ATCC BAA-255 / R6) OX=171101 GN=thyA PE=3 SV=1	58.557	43	8	118	8	279	32.5	5.55	156.67	1.007	0.01	0.948821	8.74473e+06	1.01338e+07	High	High	High	High	High	High	High	High	High	High	High	High	High	High	High	High	High	High
High	Q8CY83	Acyltransferase 3 domain-containing protein OS=Streptococcus pneumoniae (strain ATCC BAA-255 / R6) OX=171101 GN=spr1868 PE=1 SV=1	58.476	22	10	93	10	605	67.2	8.46	73.44	0.636	-0.65	0.120092	2.13935e+06	4.17016e+06	High	High	High	High	Peak Found	High	High	High	High	High	High	High	High	High	High	High	High	High
High	Q8DPQ3	Pyrimidine 5'-nucleotidase PynA OS=Streptococcus pneumoniae (strain ATCC BAA-255 / R6) OX=171101 GN=pynA PE=1 SV=1	58.462	54	9	159	9	237	27.2	4.96	164.98	1.484	0.57	0.151874	1.69079e+07	1.40564e+07	High	High	High	High	High	High	High	High	High	High	High	High	High	High	High	High	High	High
High	Q8DQC7	Pantothenate kinase OS=Streptococcus pneumoniae (strain ATCC BAA-255 / R6) OX=171101 GN=coaA PE=3 SV=2	58.34	66	13	103	13	306	35.5	5.05	54.34	1.184	0.24	0.524675	5.04712e+06	3.9151e+06	High	High	High	High	High	High	High	High	High	Peak Found	High	High	High	High	High	High	High	High
High	Q8DPW2	ABC transporter domain-containing protein OS=Streptococcus pneumoniae (strain ATCC BAA-255 / R6) OX=171101 GN=ABC-NBD PE=4 SV=1	58.3	45	10	221	10	252	28.3	8.88	151.25	0.761	-0.39	0.356075	2.58582e+07	1.32265e+07	High	High	High	High	High	High	High	High	High	High	High	High	High	High	High	High	High	High
High	Q8CWS1	Purine nucleoside phosphorylase DeoD-type OS=Streptococcus pneumoniae (strain ATCC BAA-255 / R6) OX=171101 GN=deoD PE=3 SV=1	58.034	53	8	125	8	236	26.1	5.01	102.76	0.692	-0.53	0.209088	4.45133e+06	6.6704e+06	High	High	High	High	High	High	High	High	High	High	High	High	High	High	High	High	High	High
High	Q8DN49	Alpha-1,4 glucan phosphorylase OS=Streptococcus pneumoniae (strain ATCC BAA-255 / R6) OX=171101 GN=malP PE=3 SV=1	57.825	24	14	102	14	752	85.1	5.17	71.5	1.216	0.28	0.466018	2.89318e+06	2.96534e+06	High	High	High	High	High	High	High	High	High	High	High	High	High	High	High	High	High	High
High	Q8CZC0	Acyl-CoA cholesterol acyltransferase OS=Streptococcus pneumoniae (strain ATCC BAA-255 / R6) OX=171101 GN=spr0086 PE=4 SV=1	57.583	37	11	149	11	354	40.3	4.79	91.86	0.598	-0.74	0.076979	7.25596e+06	1.05651e+07	High	High	High	High	High	High	High	High	High	High	High	High	High	High	High	High	High	High
High	P66855	Single-stranded DNA-binding protein OS=Streptococcus pneumoniae (strain ATCC BAA-255 / R6) OX=171101 GN=ssb PE=3 SV=1	57.389	78	8	111	8	156	17.3	5.57	119.76	0.466	-1.1	0.00813918	1.87869e+06	3.84789e+06	High	Peak Found	High	High	High	High	High	High	High	Peak Found	High	Peak Found	High	High	High	High	High	High
High	Q8DN42	Transketolase c-terminal section OS=Streptococcus pneumoniae (strain ATCC BAA-255 / R6) OX=171101 GN=tktC PE=4 SV=1	57.151	43	10	206	10	310	34.5	5.44	225.71	2.499	1.32	0.00107823	1.60442e+07	6.32633e+06	High	High	High	High	High	High	High	High	High	High	High	High	High	High	High	High	High	High
High	Q8CWV7	Large ribosomal subunit protein uL4 OS=Streptococcus pneumoniae (strain ATCC BAA-255 / R6) OX=171101 GN=rplD PE=3 SV=1	56.904	63	9	224	9	207	22.1	9.99	328.99	0.4	-1.32	0.00141692	1.1779e+07	3.38308e+07	High	High	High	High	High	High	High	High	High	High	High	High	High	High	High	High	High	High
High	Q8DQL5	Orotate phosphoribosyltransferase OS=Streptococcus pneumoniae (strain ATCC BAA-255 / R6) OX=171101 GN=pyrE PE=3 SV=1	56.902	77	11	114	11	210	22.9	5.17	137.26	1.035	0.05	0.870219	3.06003e+06	3.24946e+06	High	High	High	High	High	High	High	High	High	High	High	High	High	High	High	High	High	High
High	Q8DMY0	Energy-coupling factor transporter ATP-binding protein EcfA2 OS=Streptococcus pneumoniae (strain ATCC BAA-255 / R6) OX=171101 GN=ecfA2 PE=3 SV=1	56.864	58	11	83	11	279	30.5	5.41	89.28	1.024	0.03	0.901362	2.61988e+06	2.04698e+06	High	High	High	High	High	High	High	High	High	High	High	High	High	High	High	High	High	Peak Found
High	Q8DR18	HTH marR-type domain-containing protein OS=Streptococcus pneumoniae (strain ATCC BAA-255 / R6) OX=171101 GN=spr0376 PE=1 SV=1	56.568	67	7	182	7	144	16.7	9.17	246.39	0.485	-1.04	0.0120811	6.4487e+06	1.00421e+07	High	High	High	High	High	High	High	High	High	High	High	High	High	High	High	High	High	High
High	Q8DPL4	Similar to C-terminal region of the Dfp protein OS=Streptococcus pneumoniae (strain ATCC BAA-255 / R6) OX=171101 GN=dfp C-terminus PE=4 SV=1	56.466	57	9	128	9	234	26.3	6.52	64.35	1.095	0.13	0.718293	4.99058e+06	5.4558e+06	High	High	High	High	High	High	High	High	High	High	High	High	High	High	High	High	High	High
High	Q8DN72	ABC transporter, ATP-binding protein OS=Streptococcus pneumoniae (strain ATCC BAA-255 / R6) OX=171101 GN=ABC-NP PE=4 SV=1	56.421	33	13	94	13	603	67.3	5.88	30.24	0.965	-0.05	0.932701	3.10513e+06	3.54754e+06	High	High	High	High	High	High	High	High	High	High	High	High	High	High	High	High	High	High
High	Q8CY80	Gamma-glutamylcysteine synthetase OS=Streptococcus pneumoniae (strain ATCC BAA-255 / R6) OX=171101 GN=spr1879 PE=4 SV=1	56.041	34	11	109	11	425	49.1	4.77	108.02	1.562	0.64	0.106968	7.4299e+06	4.28125e+06	High	High	High	High	High	High	High	High	High	Peak Found	High	High	High	High	High	High	High	High
High	Q8DR01	ABC transporter ATP-binding protein-glutamine OS=Streptococcus pneumoniae (strain ATCC BAA-255 / R6) OX=171101 GN=glnQ PE=4 SV=1	55.971	59	10	276	10	246	27.9	6.16	248.23	0.975	-0.04	0.962116	1.74116e+07	1.5665e+07	High	High	High	High	High	High	High	High	High	High	High	High	High	High	High	High	High	High
High	Q8DQH3	Cell division protein FtsX OS=Streptococcus pneumoniae (strain ATCC BAA-255 / R6) OX=171101 GN=ftsX PE=3 SV=1	55.932	29	10	172	10	329	36.6	8.9	157.27	0.679	-0.56	0.186173	1.00286e+07	1.39237e+07	High	High	High	High	High	High	High	High	High	High	High	High	High	High	High	High	High	High
High	Q8DPS8	Thermostable pullulanase OS=Streptococcus pneumoniae (strain ATCC BAA-255 / R6) OX=171101 GN=pulI PE=3 SV=1	55.93	21	12	114	12	759	86.5	5.35	37.58	1.023	0.03	0.90457	3.70358e+06	3.72675e+06	High	High	High	High	High	High	High	High	High	Peak Found	High	High	High	High	High	High	High	High
High	Q8CWV5	Large ribosomal subunit protein uL2 OS=Streptococcus pneumoniae (strain ATCC BAA-255 / R6) OX=171101 GN=rplB PE=3 SV=1	55.758	37	10	239	10	277	29.9	10.68	210.08	0.324	-1.62	8.55692e-05	1.2609e+07	2.89475e+07	High	High	High	High	High	High	High	High	High	High	High	High	High	High	High	High	High	High
High	P66943	Triosephosphate isomerase OS=Streptococcus pneumoniae (strain ATCC BAA-255 / R6) OX=171101 GN=tpiA PE=3 SV=1	55.715	40	7	127	7	252	26.5	4.84	145.62	1.154	0.21	0.585517	1.348e+07	1.23579e+07	High	High	High	High	High	High	High	High	High	High	High	High	High	High	High	High	High	High
High	Q8DMZ7	SsuA/THI5-like domain-containing protein OS=Streptococcus pneumoniae (strain ATCC BAA-255 / R6) OX=171101 GN=spr2003 PE=4 SV=1	55.684	48	12	129	12	335	37.8	5.57	96.68	0.627	-0.67	0.109235	6.38959e+06	8.5739e+06	High	High	High	High	High	High	High	High	High	High	High	High	High	High	High	High	High	High
High	Q8DP01	Global transcriptional regulator CodY OS=Streptococcus pneumoniae (strain ATCC BAA-255 / R6) OX=171101 GN=codY PE=3 SV=1	55.124	40	9	105	9	262	29.7	5.76	139.77	0.704	-0.51	0.231451	3.20598e+06	6.16265e+06	High	High	High	High	High	High	High	High	High	Peak Found	High	High	High	High	High	High	High	High
High	P66051	Large ribosomal subunit protein uL10 OS=Streptococcus pneumoniae (strain ATCC BAA-255 / R6) OX=171101 GN=rplJ PE=3 SV=2	55.104	65	11	220	11	166	17.5	5.12	324.59	0.605	-0.73	0.0832843	2.83909e+07	3.67953e+07	High	High	High	High	High	High	High	High	High	High	High	High	High	High	High	High	High	High
High	Q8DQM7	Rhodanese domain-containing protein OS=Streptococcus pneumoniae (strain ATCC BAA-255 / R6) OX=171101 GN=spr0595 PE=4 SV=1	54.957	63	9	199	9	126	14.6	10.05	305.32	0.81	-0.3	0.482319	8.4224e+06	1.05414e+07	High	High	High	High	High	High	High	High	High	High	High	High	High	High	High	High	High	High
High	Q8DQC6	Methyltransferase small domain-containing protein OS=Streptococcus pneumoniae (strain ATCC BAA-255 / R6) OX=171101 GN=spr0743 PE=4 SV=1	54.861	66	10	187	10	196	21.7	7.02	177.07	0.948	-0.08	0.883637	1.18334e+07	1.30478e+07	High	High	High	High	High	High	High	High	High	High	High	High	High	High	High	High	High	High
High	Q8DQ61	Glutamate 5-kinase OS=Streptococcus pneumoniae (strain ATCC BAA-255 / R6) OX=171101 GN=proB PE=3 SV=2	54.812	34	8	89	8	369	39.9	5.64	161.7	1.243	0.31	0.41906	4.33084e+06	4.40126e+06	High	High	High	High	High	High	High	High	High	High	High	High	High	High	High	High	High	High
High	Q8DQU7	Valine--tRNA ligase OS=Streptococcus pneumoniae (strain ATCC BAA-255 / R6) OX=171101 GN=valS PE=3 SV=1	54.733	18	15	97	15	883	100.8	5.2	18.57	0.934	-0.1	0.842596	3.71924e+06	3.95128e+06	High	High	High	High	High	High	High	High	High	High	High	High	High	High	High	High	High	High
High	Q8DQJ5	P-type ATPase-probable copper transporter OS=Streptococcus pneumoniae (strain ATCC BAA-255 / R6) OX=171101 GN=ctpA PE=3 SV=1	54.667	23	13	82	13	750	80.8	5.8	37.81	0.805	-0.31	0.47059	2.33726e+06	2.58115e+06	High	High	High	High	Peak Found	High	High	High	High	High	High	High	High	High	High	High	High	High
High	Q8DQ73	Lysine decarboxylase OS=Streptococcus pneumoniae (strain ATCC BAA-255 / R6) OX=171101 GN=cad PE=3 SV=1	54.536	36	11	101	11	491	53.9	5.35	74.46	1.221	0.29	0.455856	4.59287e+06	3.58699e+06	High	High	High	High	High	High	High	High	High	High	Peak Found	Peak Found	High	High	High	High	High	High
High	Q8DN15	Regulator of fucose operon OS=Streptococcus pneumoniae (strain ATCC BAA-255 / R6) OX=171101 GN=fcsR PE=4 SV=1	54.252	48	10	130	10	257	29.3	6.32	85.53	0.9	-0.15	0.740241	8.30128e+06	8.04448e+06	High	High	High	High	High	High	High	High	High	High	High	High	High	High	High	High	High	High
High	Q8DPD8	Glycosyl transferase family 1 domain-containing protein OS=Streptococcus pneumoniae (strain ATCC BAA-255 / R6) OX=171101 GN=spr1224 PE=4 SV=1	54.238	40	13	140	13	385	44.7	5.95	51.29	1.138	0.19	0.618539	5.70606e+06	4.61345e+06	High	High	High	High	High	High	High	High	High	High	High	High	High	High	High	High	High	High
High	Q8DQ51	Methylenetetrahydrofolate--tRNA-(uracil-5-)-methyltransferase TrmFO OS=Streptococcus pneumoniae (strain ATCC BAA-255 / R6) OX=171101 GN=trmFO PE=3 SV=1	54.051	42	11	130	11	444	49.3	5.27	100.22	1.007	0.01	0.948394	4.85694e+06	5.01235e+06	High	High	High	High	High	High	High	High	High	High	High	High	High	High	High	High	High	High
High	Q8DPK4	ABC transporter ATP-binding protein-glutamine transport OS=Streptococcus pneumoniae (strain ATCC BAA-255 / R6) OX=171101 GN=glnQ PE=4 SV=1	53.661	43	6	131	6	246	27.3	5.26	202.51	0.75	-0.42	0.330547	6.81038e+06	9.64301e+06	High	High	High	High	High	High	High	High	High	High	High	High	High	High	High	High	High	High
High	Q8DPG4	Flavodoxin OS=Streptococcus pneumoniae (strain ATCC BAA-255 / R6) OX=171101 GN=flaV PE=1 SV=1	53.464	52	7	231	7	147	16	3.97	333.75	1.025	0.04	0.899017	2.29509e+07	2.3649e+07	High	High	High	High	High	High	High	High	High	High	High	High	High	High	High	High	High	High
High	Q8DQT2	5-methyltetrahydropteroyltriglutamate--homocysteine methyltransferase OS=Streptococcus pneumoniae (strain ATCC BAA-255 / R6) OX=171101 GN=metE PE=3 SV=2	53.397	19	11	103	11	749	84.7	5.08	70.29	1.058	0.08	0.811634	4.81149e+06	4.24563e+06	High	High	High	High	High	High	High	High	High	High	High	High	High	High	High	High	High	High
High	Q8DPT6	Riboflavin biosynthesis protein OS=Streptococcus pneumoniae (strain ATCC BAA-255 / R6) OX=171101 GN=mreA PE=3 SV=1	53.349	54	12	134	12	305	34.5	5.49	72.62	1.303	0.38	0.330715	4.90409e+06	5.36728e+06	High	High	High	High	High	High	High	High	High	High	High	High	High	High	High	High	High	High
High	P0A4B6	Small ribosomal subunit protein uS19 OS=Streptococcus pneumoniae (strain ATCC BAA-255 / R6) OX=171101 GN=rpsS PE=3 SV=1	53.253	55	5	349	5	93	10.7	9.99	454.37	0.711	-0.49	0.245966	6.81818e+07	1.17154e+08	High	High	High	High	High	High	High	High	High	High	High	High	High	High	High	High	High	High
High	Q8DN41	Transketolase n-terminal section OS=Streptococcus pneumoniae (strain ATCC BAA-255 / R6) OX=171101 GN=tktN PE=4 SV=1	53.167	50	12	188	12	285	31.9	5.83	166.53	2.48	1.31	0.0011877	2.8615e+07	1.43861e+07	High	High	High	High	High	High	High	High	High	High	High	High	High	High	High	High	High	High
High	Q8DQN1	Ribonuclease Z OS=Streptococcus pneumoniae (strain ATCC BAA-255 / R6) OX=171101 GN=rnz PE=3 SV=1	53.11	55	12	136	12	309	34.1	6.76	41.28	0.901	-0.15	0.743287	5.65623e+06	5.86959e+06	High	High	High	High	High	High	High	High	High	High	High	High	High	High	High	High	High	High
High	Q8DNT3	ABC transporter domain-containing protein OS=Streptococcus pneumoniae (strain ATCC BAA-255 / R6) OX=171101 GN=ABC-NBD PE=4 SV=1	53.075	58	10	175	10	240	26.7	6.01	119.58	1.076	0.11	0.763982	6.76534e+06	6.31038e+06	High	High	High	High	High	High	High	High	High	High	High	High	High	High	High	High	High	High
High	Q8DNW1	Cell division protein SepF OS=Streptococcus pneumoniae (strain ATCC BAA-255 / R6) OX=171101 GN=sepF PE=3 SV=1	52.983	60	7	66	7	179	20.6	4.93	40.84	0.313	-1.68	4.95392e-05	1.02772e+06	2.7689e+06	Peak Found	Peak Found	Peak Found	High	Peak Found	High	High	Peak Found	Peak Found	Peak Found	Peak Found	Peak Found	High	High	High	High	High	High
High	Q8CZ87	Competence-induced protein Ccs4 OS=Streptococcus pneumoniae (strain ATCC BAA-255 / R6) OX=171101 GN=spr0182 PE=4 SV=1	52.953	23	11	233	11	518	58.8	8.54	209.69	0.659	-0.6	0.152374	1.02982e+07	1.5187e+07	High	High	High	High	High	High	High	High	High	High	High	High	High	High	High	High	High	High
High	Q8CWU5	50S ribosomal protein L13 OS=Streptococcus pneumoniae (strain ATCC BAA-255 / R6) OX=171101 GN=rplM PE=3 SV=1	52.862	67	7	240	7	148	16.1	9.95	195.14	0.658	-0.6	0.151777	5.16851e+07	7.64422e+07	High	High	High	High	High	High	High	High	High	High	High	High	High	High	High	High	High	High
High	Q8DQN5	Zinc metalloprotease ZmpB OS=Streptococcus pneumoniae (strain ATCC BAA-255 / R6) OX=171101 GN=zmpB PE=3 SV=1	52.824	11	17	94	17	1876	210.9	5.41	16.57	1.01	0.01	0.940079	2.1003e+06	2.01836e+06	High	High	High	High	High	High	High	High	High	High	High	High	High	High	High	High	High	High
High	Q8DR51	Mevalonate kinase OS=Streptococcus pneumoniae (strain ATCC BAA-255 / R6) OX=171101 GN=mvk PE=4 SV=1	52.692	70	12	101	12	292	31.4	5.02	112.12	1.25	0.32	0.407865	1.39616e+07	1.71015e+07	High	High	High	High	High	High	High	High	High	High	High	High	High	High	High	High	High	High
High	Q8DR53	Response regulator OS=Streptococcus pneumoniae (strain ATCC BAA-255 / R6) OX=171101 GN=csrR PE=1 SV=1	52.641	41	11	138	11	229	26.9	7.05	88.66	0.91	-0.14	0.770661	1.02645e+07	1.0125e+07	High	High	High	High	High	High	High	High	High	High	High	High	High	High	High	High	High	High
High	Q8CYV3	Glycosyl hydrolase family 25 OS=Streptococcus pneumoniae (strain ATCC BAA-255 / R6) OX=171101 GN=spr0890 PE=3 SV=1	52.635	41	8	129	8	266	30.1	6.65	83.23	0.688	-0.54	0.201122	3.53929e+06	5.90409e+06	High	High	High	High	High	High	High	High	High	High	High	High	High	High	High	High	High	High
High	Q8DQZ4	Xylose repressor protein OS=Streptococcus pneumoniae (strain ATCC BAA-255 / R6) OX=171101 GN=xylR PE=3 SV=1	52.274	48	13	119	13	407	45.7	5.94	97.63	1.093	0.13	0.723437	3.38431e+06	2.93453e+06	High	High	High	High	High	High	High	High	High	High	High	High	High	High	High	High	High	High
High	P66633	Small ribosomal subunit protein uS8 OS=Streptococcus pneumoniae (strain ATCC BAA-255 / R6) OX=171101 GN=rpsH PE=3 SV=1	52.259	55	7	312	7	132	14.7	9.58	492	0.797	-0.33	0.447574	5.05361e+07	7.31435e+07	High	High	High	High	High	High	High	High	High	High	High	High	High	High	High	High	High	High
High	P65505	Probable nicotinate-nucleotide adenylyltransferase OS=Streptococcus pneumoniae (strain ATCC BAA-255 / R6) OX=171101 GN=nadD PE=3 SV=1	52.006	80	11	96	11	209	24.2	5.34	62.88	1.068	0.1	0.784251	3.25641e+06	3.46863e+06	High	High	High	High	High	High	High	High	High	Peak Found	High	High	High	High	High	High	High	High
High	Q8DNZ2	Pyridoxine kinase OS=Streptococcus pneumoniae (strain ATCC BAA-255 / R6) OX=171101 GN=pdxK PE=3 SV=1	51.913	46	10	158	9	257	27.7	5.2	158.57	1.194	0.26	0.504725	1.28151e+07	1.34618e+07	High	High	High	High	High	High	High	High	High	High	High	High	High	High	High	High	High	High
High	Q8DQT8	Phenylalanine--tRNA ligase alpha subunit OS=Streptococcus pneumoniae (strain ATCC BAA-255 / R6) OX=171101 GN=pheS PE=3 SV=2	51.899	36	9	110	9	348	39.1	5.72	65.8	0.98	-0.03	0.975103	5.37524e+06	6.29768e+06	High	High	High	High	High	High	High	High	High	High	High	High	High	High	High	High	High	High
High	Q8DNA4	Phosphotyrosine protein phosphatase I domain-containing protein OS=Streptococcus pneumoniae (strain ATCC BAA-255 / R6) OX=171101 GN=spr1839 PE=4 SV=1	51.718	78	9	153	9	142	16.5	4.86	186.79	0.994	-0.01	0.985385	1.41267e+07	1.21796e+07	High	High	High	High	High	High	High	High	High	Peak Found	High	High	High	High	High	High	High	High
High	Q8DP61	DEAD RNA helicase OS=Streptococcus pneumoniae (strain ATCC BAA-255 / R6) OX=171101 GN=DEAD/H PE=4 SV=1	51.717	51	13	66	13	360	41.3	7.96	33.8	0.558	-0.84	0.0439291	830680	1.96246e+06	High	High	High	Peak Found	High	High	High	High	High	High	Peak Found	Peak Found	High	High	High	High	High	High
High	Q8DNS9	Fructokinase OS=Streptococcus pneumoniae (strain ATCC BAA-255 / R6) OX=171101 GN=scrK PE=4 SV=1	51.379	54	10	111	10	295	31.9	6.14	86.64	0.852	-0.23	0.601092	5.95019e+06	9.10708e+06	High	High	High	High	High	High	High	High	High	High	High	High	High	High	High	High	High	High
High	Q8DNP6	Similar to oligoendopeptidase OS=Streptococcus pneumoniae (strain ATCC BAA-255 / R6) OX=171101 GN=pepF PE=4 SV=1	51.359	26	12	102	12	598	68.6	4.92	65.3	1.104	0.14	0.697483	3.19207e+06	3.49815e+06	High	High	High	High	High	High	High	High	High	High	High	High	High	High	High	High	High	High
High	P0A3C4	GTPase Era OS=Streptococcus pneumoniae (strain ATCC BAA-255 / R6) OX=171101 GN=era PE=1 SV=1	51.309	59	15	157	15	299	34	6.92	85.68	0.997	0	0.974865	6.56419e+06	6.49802e+06	High	High	High	High	High	High	High	High	High	High	High	High	High	High	High	High	High	High
High	Q8CZ23	Phosphotransferase system EIIB component type 2/3 domain-containing protein OS=Streptococcus pneumoniae (strain ATCC BAA-255 / R6) OX=171101 GN=spr0563 PE=4 SV=1	51.217	62	6	246	6	101	10.8	4.7	236.11	1.058	0.08	0.80959	7.37906e+07	1.03605e+08	High	High	High	High	High	High	High	High	High	High	High	High	High	High	High	High	High	High
High	Q8CYH0	Uncharacterized protein OS=Streptococcus pneumoniae (strain ATCC BAA-255 / R6) OX=171101 GN=spr1484 PE=4 SV=1	51.118	67	6	211	6	99	11	5.45	397.55	1.684	0.75	0.0604803	2.51905e+07	1.93491e+07	High	High	High	High	High	High	High	High	High	High	High	High	High	High	High	High	High	High
High	Q8DQW9	Heat-inducible transcription repressor HrcA OS=Streptococcus pneumoniae (strain ATCC BAA-255 / R6) OX=171101 GN=hrcA PE=3 SV=2	50.924	54	14	85	14	344	39.3	5.27	18.26	1.123	0.17	0.653887	1.61842e+06	2.12938e+06	High	High	High	High	High	High	High	High	High	High	High	High	High	High	High	High	High	High
High	Q8DNV4	Phosphosugar-binding transcriptional regulator OS=Streptococcus pneumoniae (strain ATCC BAA-255 / R6) OX=171101 GN=spr1518 PE=4 SV=1	50.892	42	8	84	8	283	32.6	6.42	85.75	0.243	-2.04	7.78121e-07	1.30885e+06	6.11074e+06	High	High	High	High	High	High	High	High	High	High	Peak Found	High	High	High	High	High	High	High
High	Q8DP72	Pyridoxal 5'-phosphate synthase subunit PdxT OS=Streptococcus pneumoniae (strain ATCC BAA-255 / R6) OX=171101 GN=pdxT PE=3 SV=1	50.864	72	9	144	9	193	21.1	5.21	111.21	1.301	0.38	0.332524	1.34474e+07	9.42419e+06	High	High	High	High	High	High	High	High	High	Peak Found	Peak Found	High	High	High	High	High	High	High
High	Q8CWP7	Primosome component (Helicase loader) OS=Streptococcus pneumoniae (strain ATCC BAA-255 / R6) OX=171101 GN=dnaI PE=4 SV=1	50.777	48	11	100	11	298	34.6	5.77	35.95	1.109	0.15	0.685592	3.19559e+06	3.26184e+06	High	High	High	High	High	High	High	High	High	High	High	High	High	High	High	High	High	High
High	Q8DP51	Bacterocin transport accessory protein OS=Streptococcus pneumoniae (strain ATCC BAA-255 / R6) OX=171101 GN=bta PE=1 SV=1	50.693	70	6	288	6	115	12.9	5.92	396.64	1.041	0.06	0.855671	4.50039e+07	3.86742e+07	High	High	High	High	High	High	High	High	High	High	High	High	High	High	High	High	High	High
High	P61183	Large ribosomal subunit protein uL22 OS=Streptococcus pneumoniae (strain ATCC BAA-255 / R6) OX=171101 GN=rplV PE=3 SV=1	50.63	65	6	188	6	114	12.2	10.76	226.83	0.481	-1.06	0.0111599	1.34878e+07	2.66833e+07	High	High	High	High	High	High	High	High	High	High	High	High	High	High	High	High	High	High
High	P59212	Regulatory protein RecX OS=Streptococcus pneumoniae (strain ATCC BAA-255 / R6) OX=171101 GN=recX PE=3 SV=1	50.596	52	12	72	12	258	30.2	8.54	53.54	0.642	-0.64	0.127781	2.6792e+06	2.99261e+06	Peak Found	Peak Found	Peak Found	High	High	High	High	High	High	Peak Found	Peak Found	Peak Found	High	High	High	High	High	High
High	Q8DP79	Peptide deformylase OS=Streptococcus pneumoniae (strain ATCC BAA-255 / R6) OX=171101 GN=def PE=1 SV=1	50.544	70	10	114	10	203	22.7	5.22	144.2	0.905	-0.14	0.754996	8.5593e+06	9.88538e+06	High	High	High	High	High	High	High	High	High	High	High	High	High	High	High	High	High	High
High	Q8DPJ7	GMP reductase OS=Streptococcus pneumoniae (strain ATCC BAA-255 / R6) OX=171101 GN=guaC PE=3 SV=1	50.437	47	10	90	10	328	35.9	6.61	41.74	0.816	-0.29	0.499232	2.27255e+06	2.95998e+06	High	High	High	High	High	High	High	High	High	High	High	High	High	High	High	High	High	High
High	Q8DPT3	DNA-binding protein HU OS=Streptococcus pneumoniae (strain ATCC BAA-255 / R6) OX=171101 GN=hlpA PE=3 SV=1	50.376	48	5	189	5	91	9.6	9.48	379.74	0.983	-0.02	0.984029	5.488e+07	7.93066e+07	High	High	High	High	High	High	High	High	High	High	High	High	High	High	High	High	High	High
High	Q8DP39	SWF/SNF family ATP-dependent RNA helicase OS=Streptococcus pneumoniae (strain ATCC BAA-255 / R6) OX=171101 GN=snf PE=4 SV=1	50.28	19	16	94	16	1032	118.1	5.06	6.26	1.236	0.31	0.430675	3.76091e+06	2.33081e+06	High	High	High	High	High	High	High	High	High	Peak Found	High	High	High	High	High	High	High	High
High	Q8DMZ0	Ribosome hibernation promoting factor OS=Streptococcus pneumoniae (strain ATCC BAA-255 / R6) OX=171101 GN=hpf PE=3 SV=1	50.104	39	7	120	7	182	21.1	5.17	105.93	0.763	-0.39	0.361146	5.83704e+06	8.1945e+06	High	High	High	High	High	High	High	High	High	High	High	High	High	High	High	High	High	High
High	Q8DR28	ATP-dependent RecD-like DNA helicase OS=Streptococcus pneumoniae (strain ATCC BAA-255 / R6) OX=171101 GN=recD PE=3 SV=1	50.073	24	15	57	15	788	88.7	4.94	5.27	0.902	-0.15	0.747205	3.72432e+06	2.72279e+06	High	Peak Found	High	High	High	High	High	High	High	Peak Found	High	High	High	High	High	Peak Found	High	High
High	Q8DNR5	Guanylate kinase OS=Streptococcus pneumoniae (strain ATCC BAA-255 / R6) OX=171101 GN=gmk PE=3 SV=1	49.855	61	9	104	9	208	23.7	4.82	90.95	1.716	0.78	0.0519088	7.50356e+06	3.59569e+06	High	High	High	High	High	High	High	High	High	High	Peak Found	High	High	High	High	High	High	High
High	Q8DQE9	3'-5' exonuclease DinG OS=Streptococcus pneumoniae (strain ATCC BAA-255 / R6) OX=171101 GN=dinG PE=3 SV=1	49.42	21	14	45	14	816	93.4	5.2	20.74	0.655	-0.61	0.146947	4.11167e+06	6.29674e+06	Peak Found	Peak Found	High	Peak Found	High	Peak Found	High	High	High	Peak Found	Peak Found	Peak Found	High	High	High	High	High	High
High	Q8CZ48	Methyl-accepting chemotaxis protein OS=Streptococcus pneumoniae (strain ATCC BAA-255 / R6) OX=171101 GN=spr0457 PE=4 SV=1	49.214	66	7	103	7	95	10.9	5.22	186.85	0.564	-0.83	0.0482697	2.9145e+06	5.35844e+06	High	High	High	High	High	High	High	High	High	High	High	High	High	High	High	High	High	High
High	Q8CWQ6	tRNA (Guanosine-2'-O-)-methyltransferase, TrmH family OS=Streptococcus pneumoniae (strain ATCC BAA-255 / R6) OX=171101 GN=trmH PE=4 SV=1	49.14	50	10	68	10	253	27.7	8.35	41.6	0.802	-0.32	0.462224	2.94931e+06	3.29752e+06	High	High	High	High	High	High	High	High	High	High	High	High	High	High	High	High	High	High
High	Q8DPG3	DHH subfamily 1 protein OS=Streptococcus pneumoniae (strain ATCC BAA-255 / R6) OX=171101 GN=spr1176 PE=4 SV=1	48.845	51	11	101	11	315	35.5	5.66	34.99	1.124	0.17	0.651288	4.03749e+06	3.46936e+06	High	High	High	High	High	High	High	High	High	Peak Found	High	High	High	High	High	High	High	High
High	Q8DPR4	Ribosome biogenesis GTPase A OS=Streptococcus pneumoniae (strain ATCC BAA-255 / R6) OX=171101 GN=spr1043 PE=3 SV=1	48.835	45	11	121	10	283	32.1	8.81	42.67	0.987	-0.02	0.997105	3.91633e+06	3.34335e+06	High	High	High	High	High	High	High	High	High	High	High	High	High	High	High	High	High	High
High	Q8DNL3	ABC transporter, ATP-binding protein OS=Streptococcus pneumoniae (strain ATCC BAA-255 / R6) OX=171101 GN=ABC-N/P PE=4 SV=1	48.733	27	12	80	12	594	66.7	5.8	43.11	0.826	-0.28	0.526376	3.51264e+07	3.6264e+07	High	High	High	Peak Found	High	Peak Found	High	High	High	High	High	High	High	High	High	High	High	High
High	Q8DN65	histidine kinase OS=Streptococcus pneumoniae (strain ATCC BAA-255 / R6) OX=171101 GN=phoR pnpS PE=4 SV=1	48.551	36	12	99	12	443	49.7	5.88	39.41	1.775	0.83	0.0390716	3.92887e+06	1.54405e+06	High	High	High	High	High	High	High	High	High	High	High	High	High	High	High	High	High	High
High	Q8DR95	Cof family protein OS=Streptococcus pneumoniae (strain ATCC BAA-255 / R6) OX=171101 GN=spr0263 PE=4 SV=1	48.423	53	9	111	9	270	30.7	5.43	61.46	1.065	0.09	0.793459	1.01753e+07	7.17046e+06	High	High	High	High	High	High	High	High	High	High	High	High	High	High	High	High	High	High
High	Q8DQI4	dCMP deaminase OS=Streptococcus pneumoniae (strain ATCC BAA-255 / R6) OX=171101 GN=comEB PE=3 SV=1	48.387	54	7	193	7	155	17.4	7.37	270.31	1.405	0.49	0.215687	1.40359e+07	1.5258e+07	High	High	High	High	High	High	High	High	High	High	High	High	High	High	High	High	High	High
High	P63668	ATP synthase epsilon chain OS=Streptococcus pneumoniae (strain ATCC BAA-255 / R6) OX=171101 GN=atpC PE=1 SV=1	48.372	68	6	120	6	139	15.6	6.39	144.39	0.788	-0.34	0.423616	3.33485e+06	4.09762e+06	High	High	High	High	High	High	High	High	High	High	High	High	High	High	Peak Found	High	High	High
High	P0A2Z3	ATP synthase subunit b OS=Streptococcus pneumoniae (strain ATCC BAA-255 / R6) OX=171101 GN=atpF PE=1 SV=1	48.327	52	8	224	8	164	18	5.43	309.49	0.724	-0.47	0.272812	1.56601e+07	1.94185e+07	High	High	High	High	High	High	High	High	High	High	High	High	High	High	High	High	High	High
High	Q8DP02	Isochorismatase OS=Streptococcus pneumoniae (strain ATCC BAA-255 / R6) OX=171101 GN=entB PE=4 SV=1	48.095	42	6	198	6	191	21.4	5.26	210.57	1.25	0.32	0.407349	2.28299e+07	2.2356e+07	High	High	High	High	High	High	High	High	High	High	High	High	High	High	High	High	High	High
High	Q8CZ16	Excalibur calcium-binding domain-containing protein OS=Streptococcus pneumoniae (strain ATCC BAA-255 / R6) OX=171101 GN=spr0583 PE=4 SV=1	48.078	36	9	114	9	329	37.2	7.44	40.89	1.08	0.11	0.753792	7.5603e+06	8.92182e+06	High	High	High	High	High	High	High	High	High	Peak Found	High	High	High	High	High	High	High	High
High	Q8CYR3	Uncharacterized protein OS=Streptococcus pneumoniae (strain ATCC BAA-255 / R6) OX=171101 GN=spr1056 PE=4 SV=1	48.021	48	9	283	9	215	25.7	6.8	219.91	0.893	-0.16	0.720846	4.18663e+07	3.81172e+07	High	High	High	High	High	High	High	High	High	High	High	High	High	High	High	High	High	High
High	Q8DPU4	Pyridoxal-phosphate dependent aminotransferase OS=Streptococcus pneumoniae (strain ATCC BAA-255 / R6) OX=171101 GN=nifS PE=3 SV=1	47.993	45	9	116	9	371	40.7	6.44	72.82	1.341	0.42	0.282584	5.05261e+06	3.57559e+06	High	High	High	High	High	High	High	High	High	High	High	High	High	High	High	High	High	High
High	Q7CRA7	CBS domain-containing protein OS=Streptococcus pneumoniae (strain ATCC BAA-255 / R6) OX=171101 GN=spr1693 PE=4 SV=1	47.885	67	6	95	6	153	17.3	4.87	119.63	1.001	0	0.964158	3.75647e+06	3.93127e+06	High	High	High	High	High	High	High	High	High	High	High	High	High	High	High	High	High	High
High	Q8DNC6	UspA domain-containing protein OS=Streptococcus pneumoniae (strain ATCC BAA-255 / R6) OX=171101 GN=spr1810 PE=3 SV=1	47.767	67	8	189	8	171	19.1	5.41	118.05	0.795	-0.33	0.441745	1.0578e+07	1.37366e+07	High	High	High	High	High	High	High	High	High	High	High	High	High	High	High	High	High	High
High	P65947	Bifunctional protein PyrR OS=Streptococcus pneumoniae (strain ATCC BAA-255 / R6) OX=171101 GN=pyrR PE=3 SV=1	47.587	55	10	194	10	173	19.6	5.52	173.06	1.048	0.07	0.835408	1.86224e+07	1.6813e+07	High	High	High	High	High	High	High	High	High	High	High	High	High	High	High	High	High	High
High	Q8DQN2	GTPase HflX OS=Streptococcus pneumoniae (strain ATCC BAA-255 / R6) OX=171101 GN=hflX PE=3 SV=1	47.454	33	13	108	13	412	46.7	5.25	94.95	1.159	0.21	0.574699	5.23629e+06	4.5269e+06	High	High	High	High	High	High	High	High	High	High	High	High	High	High	High	High	High	High
High	Q8DNT6	HTH cro/C1-type domain-containing protein OS=Streptococcus pneumoniae (strain ATCC BAA-255 / R6) OX=171101 GN=spr1550 PE=4 SV=1	47.446	38	11	105	11	283	33.6	7.05	52.61	0.866	-0.21	0.64123	1.1298e+07	7.98185e+06	High	High	High	High	High	High	High	High	High	High	High	Peak Found	High	High	High	High	High	High
High	Q8DQ65	Regulatory function on capsule expression in group B streptococci OS=Streptococcus pneumoniae (strain ATCC BAA-255 / R6) OX=171101 GN=cpsY PE=3 SV=1	47.418	42	9	41	9	302	34.9	4.97	31.16	0.286	-1.81	1.21057e-05	243793	6.4016e+06	Peak Found	Peak Found	Peak Found	Peak Found	Peak Found	Peak Found	Peak Found	Peak Found	High	Peak Found	Peak Found	Peak Found	High	High	High	High	High	High
High	Q8CZ89	UPF0297 protein spr0175 OS=Streptococcus pneumoniae (strain ATCC BAA-255 / R6) OX=171101 GN=spr0175 PE=3 SV=1	47.382	68	6	165	6	88	10.2	5.01	263.12	0.364	-1.46	0.000432415	6.405e+06	1.82884e+07	High	High	High	High	High	High	High	High	High	High	High	High	High	High	High	High	High	High
High	Q8DPP4	PTS system, lactose-specific IIA component OS=Streptococcus pneumoniae (strain ATCC BAA-255 / R6) OX=171101 GN=lacF PE=4 SV=1	47.304	80	4	154	4	105	11.5	5.24	289.08	1.104	0.14	0.69607	2.60002e+07	2.22192e+07	High	High	High	High	High	High	High	High	High	High	High	High	High	High	High	High	High	High
High	Q8DQ14	DNA polymerase III, epsilon chain OS=Streptococcus pneumoniae (strain ATCC BAA-255 / R6) OX=171101 GN=dnaQ PE=4 SV=1	47.302	50	8	121	8	208	23.7	4.67	77.06	1.652	0.72	0.0701712	5.82961e+06	3.43982e+06	High	High	High	High	High	High	High	High	High	High	High	High	High	High	High	High	High	High
High	Q8DNX4	Calcineurin-like phosphoesterase domain-containing protein OS=Streptococcus pneumoniae (strain ATCC BAA-255 / R6) OX=171101 GN=spr1479 PE=1 SV=1	47.206	46	8	115	8	282	32.6	5.41	126.13	1.008	0.01	0.946145	3.50451e+06	4.0869e+06	High	High	High	High	High	High	High	High	High	High	High	High	High	High	High	High	High	High
High	Q8DQ36	Rqc2 homolog RqcH OS=Streptococcus pneumoniae (strain ATCC BAA-255 / R6) OX=171101 GN=rqcH PE=1 SV=2	47.151	28	13	86	13	551	63.3	8.51	34.28	1.041	0.06	0.856038	1.91178e+07	1.5442e+07	High	High	High	High	High	High	High	High	High	High	High	High	High	High	High	High	High	High
High	P0A4A8	Small ribosomal subunit protein uS12 OS=Streptococcus pneumoniae (strain ATCC BAA-255 / R6) OX=171101 GN=rpsL PE=3 SV=1	46.948	51	6	156	6	137	15.1	11.53	174.62	0.845	-0.24	0.581963	1.16044e+07	1.57748e+07	High	High	High	High	High	High	High	High	High	High	High	High	High	High	High	High	High	High
High	Q8CYM0	HTH araC/xylS-type domain-containing protein OS=Streptococcus pneumoniae (strain ATCC BAA-255 / R6) OX=171101 GN=spr1288 PE=4 SV=1	46.898	41	11	124	11	330	38.4	6.25	46.19	1.005	0.01	0.953546	5.01317e+06	5.1638e+06	High	High	High	High	High	High	High	High	High	High	High	Peak Found	High	High	High	High	High	High
High	Q8DNL5	Bacterial sugar transferase domain-containing protein OS=Streptococcus pneumoniae (strain ATCC BAA-255 / R6) OX=171101 GN=spr1655 PE=3 SV=1	46.896	43	11	203	11	243	28.2	9.31	109.81	0.94	-0.09	0.858843	6.27531e+06	7.55786e+06	High	High	High	High	High	High	High	High	High	High	High	High	High	High	High	High	High	High
High	Q8DP26	Aminotransferase OS=Streptococcus pneumoniae (strain ATCC BAA-255 / R6) OX=171101 GN=aspB PE=3 SV=1	46.763	42	11	98	11	395	43	4.82	42.65	1.128	0.17	0.64219	4.56838e+06	4.12196e+06	High	High	High	High	High	High	High	High	High	Peak Found	High	High	High	High	High	High	High	High
High	Q8DQI3	Uracil phosphoribosyltransferase OS=Streptococcus pneumoniae (strain ATCC BAA-255 / R6) OX=171101 GN=upp PE=3 SV=2	46.704	57	8	119	8	209	22.9	5.64	138.21	0.983	-0.02	0.984774	3.28472e+06	3.77344e+06	High	High	High	High	High	High	High	High	High	High	High	High	High	High	High	High	High	High
High	Q8DRD4	Adenylate kinase OS=Streptococcus pneumoniae (strain ATCC BAA-255 / R6) OX=171101 GN=adk PE=3 SV=1	46.53	59	9	161	9	212	23.7	5.1	62.64	1.159	0.21	0.573973	6.17995e+06	5.48689e+06	High	High	High	High	High	High	High	High	High	High	High	High	High	High	High	High	High	High
High	Q8DR72	Transcription regulator, member of GalR family OS=Streptococcus pneumoniae (strain ATCC BAA-255 / R6) OX=171101 GN=regR PE=4 SV=1	46.401	30	9	102	9	355	40.9	5.53	70.53	1.046	0.06	0.843018	4.37049e+06	4.04918e+06	High	High	High	High	High	High	High	High	High	High	High	High	High	High	High	High	High	High
High	P0A4T2	HTH-type transcriptional regulator MalR OS=Streptococcus pneumoniae (strain ATCC BAA-255 / R6) OX=171101 GN=malR PE=1 SV=2	46.294	46	10	63	10	328	37	8.59	54.38	0.565	-0.82	0.0490487	1.00365e+06	2.21323e+06	High	High	Peak Found	High	High	High	High	High	High	High	High	Peak Found	High	High	High	High	High	High
High	Q8DQX9	PhoU domain-containing protein OS=Streptococcus pneumoniae (strain ATCC BAA-255 / R6) OX=171101 GN=spr0439 PE=4 SV=1	46.285	25	12	102	12	543	59.6	6.05	49.28	0.81	-0.3	0.482305	3.60523e+06	3.91456e+06	High	High	High	High	High	High	High	High	High	High	High	High	High	High	High	High	High	High
High	Q7ZAK6	ATP-dependent DNA helicase RecG OS=Streptococcus pneumoniae (strain ATCC BAA-255 / R6) OX=171101 GN=recG PE=3 SV=1	46.246	19	10	83	10	671	75.1	6.27	59.22	1.064	0.09	0.79609	4.89479e+06	5.27187e+06	High	High	High	High	High	High	High	High	High	High	High	High	High	High	High	High	High	High
High	Q8DNF7	Transcriptional activator OS=Streptococcus pneumoniae (strain ATCC BAA-255 / R6) OX=171101 GN=plcR PE=4 SV=1	46.179	43	11	94	11	287	34.1	5.76	18.99	0.881	-0.18	0.685587	2.76158e+06	3.17466e+06	High	High	High	High	High	High	High	High	High	High	High	Peak Found	High	High	High	High	High	High
High	Q8DQB4	DNA topoisomerase 4 subunit A OS=Streptococcus pneumoniae (strain ATCC BAA-255 / R6) OX=171101 GN=parC PE=3 SV=1	46.062	20	12	65	12	826	93.4	5.68	44.99	0.848	-0.24	0.589697	2.5628e+06	2.79066e+06	High	High	High	High	High	High	High	High	High	Peak Found	Peak Found	Peak Found	High	High	High	High	High	High
High	P66393	Small ribosomal subunit protein uS13 OS=Streptococcus pneumoniae (strain ATCC BAA-255 / R6) OX=171101 GN=rpsM PE=3 SV=1	46.046	50	8	361	8	121	13.4	10.64	390.96	0.518	-0.95	0.0227958	3.89856e+07	7.70752e+07	High	High	High	High	High	High	High	High	High	High	High	High	High	High	High	High	High	High
High	Q8DQF7	ABC transporter permeae OS=Streptococcus pneumoniae (strain ATCC BAA-255 / R6) OX=171101 GN=spr0695 PE=1 SV=1	45.987	29	11	199	11	419	45.2	5.67	102.61	0.711	-0.49	0.24594	7.85475e+06	1.17659e+07	High	High	High	High	High	High	High	High	High	High	High	High	High	High	High	High	High	High
High	Q8CZ91	DUF1129 family protein OS=Streptococcus pneumoniae (strain ATCC BAA-255 / R6) OX=171101 GN=spr0169 PE=4 SV=1	45.955	24	4	149	4	234	26.6	7.55	184.65	0.965	-0.05	0.931691	8.51435e+06	1.02385e+07	High	High	High	High	High	High	High	High	High	High	High	High	High	High	High	High	High	High
High	Q8DPV9	Alpha-galactosylglucosyldiacylglycerol synthase OS=Streptococcus pneumoniae (strain ATCC BAA-255 / R6) OX=171101 GN=cpoA PE=1 SV=1	45.87	34	10	131	10	374	43.1	8.37	52.72	1.061	0.09	0.801853	4.12865e+06	4.7129e+06	High	High	High	High	High	High	High	High	High	High	High	High	High	High	High	High	High	High
High	Q8DMW4	Histidine protein kinase OS=Streptococcus pneumoniae (strain ATCC BAA-255 / R6) OX=171101 GN=comD PE=4 SV=1	45.851	30	10	108	10	441	51.3	6.67	89.33	0.945	-0.08	0.872789	4.15322e+06	4.10587e+06	High	High	High	High	High	High	High	High	High	High	High	High	High	High	High	High	High	High
High	Q8DRE5	Magnesium and cobalt transporter OS=Streptococcus pneumoniae (strain ATCC BAA-255 / R6) OX=171101 GN=corA PE=3 SV=1	45.727	26	8	125	8	314	36.4	4.74	92.32	0.807	-0.31	0.474097	2.51059e+06	3.64943e+06	High	High	High	High	High	High	High	High	High	High	High	High	High	High	High	High	High	High
High	Q8DPN9	Galactose-6-phosphate isomerase subunit LacA OS=Streptococcus pneumoniae (strain ATCC BAA-255 / R6) OX=171101 GN=lacA PE=3 SV=1	45.474	63	5	200	5	141	15.2	5.55	321.49	1.114	0.16	0.674162	1.44814e+07	1.2375e+07	High	High	High	High	High	High	High	High	High	High	High	High	High	High	High	High	High	High
High	Q8DPJ8	Ribonuclease 3 OS=Streptococcus pneumoniae (strain ATCC BAA-255 / R6) OX=171101 GN=rnc PE=3 SV=1	45.404	42	9	100	9	232	26.2	5.9	46.69	1.169	0.23	0.554276	5.30958e+06	5.53814e+06	High	High	High	High	High	High	High	High	High	High	High	High	High	High	High	High	High	High
High	P66321	Large ribosomal subunit protein bL9 OS=Streptococcus pneumoniae (strain ATCC BAA-255 / R6) OX=171101 GN=rplI PE=3 SV=1	45.337	62	9	222	9	150	16.5	9.42	218.32	0.958	-0.06	0.913352	1.71199e+07	1.62471e+07	High	High	High	High	High	High	High	High	High	High	High	High	High	High	High	High	High	High
High	Q8DRQ1	Transcription-repair-coupling factor OS=Streptococcus pneumoniae (strain ATCC BAA-255 / R6) OX=171101 GN=mfd PE=1 SV=1	45.271	13	12	52	12	1169	134.7	5.64	10.2	0.859	-0.22	0.620156	2.80369e+06	3.81044e+06	High	High	High	High	High	High	High	High	Peak Found	Peak Found	High	Peak Found	High	High	High	High	High	High
High	Q8DQ09	Lipoprotein OS=Streptococcus pneumoniae (strain ATCC BAA-255 / R6) OX=171101 GN=lmb PE=1 SV=1	45.211	38	10	96	10	311	34.7	5.38	57.35	0.686	-0.54	0.198012	2.252e+07	4.35036e+07	High	High	High	Peak Found	Peak Found	Peak Found	High	High	High	High	High	High	High	High	High	High	High	High
High	Q8CYE5	30S ribosomal protein S16 OS=Streptococcus pneumoniae (strain ATCC BAA-255 / R6) OX=171101 GN=spr1601 PE=4 SV=1	45.151	48	3	376	3	100	11.8	7.33	690.23	1.604	0.68	0.0880777	1.55466e+08	1.58326e+08	High	High	High	High	High	High	High	High	High	High	High	High	High	High	High	High	High	High
High	Q8DQ17	Nudix hydrolase domain-containing protein OS=Streptococcus pneumoniae (strain ATCC BAA-255 / R6) OX=171101 GN=spr0892 PE=4 SV=1	45.057	64	8	144	8	181	20.5	4.78	137.92	1.069	0.1	0.782243	7.5777e+06	8.78887e+06	High	High	High	High	High	High	High	High	High	High	High	High	High	High	High	High	High	High
High	Q8DN91	DNA methylase adenine-specific domain-containing protein OS=Streptococcus pneumoniae (strain ATCC BAA-255 / R6) OX=171101 GN=spr1855 PE=4 SV=1	45.02	35	7	85	7	317	35.7	4.65	83.63	1.02	0.03	0.912563	3.38285e+06	2.77248e+06	High	High	High	High	High	High	High	High	High	High	High	High	High	High	High	High	High	High
High	Q8DPE6	ABC transporter ATP-binding/membrane spanning protein-multidrug resistance OS=Streptococcus pneumoniae (strain ATCC BAA-255 / R6) OX=171101 GN=ABC-NP PE=4 SV=1	44.993	27	12	82	12	535	60.7	7.5	46.76	0.685	-0.55	0.196445	3.00153e+06	3.67181e+06	High	High	High	High	High	High	High	High	High	High	High	High	High	High	High	High	High	High
High	Q8DRH2	tRNA N6-adenosine threonylcarbamoyltransferase OS=Streptococcus pneumoniae (strain ATCC BAA-255 / R6) OX=171101 GN=tsaD PE=3 SV=1	44.984	32	8	98	8	336	36.2	4.88	99.29	1.134	0.18	0.62826	4.55437e+06	3.64152e+06	High	High	High	High	High	High	High	High	High	High	High	High	High	High	High	High	High	High
High	Q8CWQ7	3-phosphoshikimate 1-carboxyvinyltransferase OS=Streptococcus pneumoniae (strain ATCC BAA-255 / R6) OX=171101 GN=aroA PE=3 SV=2	44.946	32	12	83	12	427	45.7	6.13	39.34	0.931	-0.1	0.831581	2.57669e+06	3.02908e+06	High	High	High	High	High	High	High	High	High	High	Peak Found	High	High	High	High	High	High	High
High	Q7CRB0	Dihydrofolate reductase OS=Streptococcus pneumoniae (strain ATCC BAA-255 / R6) OX=171101 GN=dfr PE=3 SV=1	44.5	70	8	86	8	168	19.7	5.62	28.09	1.236	0.31	0.43117	2.40142e+06	1.68569e+06	High	High	High	High	High	High	High	High	High	High	High	High	High	High	High	High	High	High
High	Q8CYU4	Nucleoid-associated protein OS=Streptococcus pneumoniae (strain ATCC BAA-255 / R6) OX=171101 GN=spr0929 PE=3 SV=1	44.472	33	10	112	10	335	38.6	5.08	79.26	1.255	0.33	0.400491	6.47812e+06	5.14803e+06	High	High	High	High	High	High	High	High	High	High	High	High	High	High	High	High	High	High
High	Q8DR11	Aspartyl/glutamyl-tRNA(Asn/Gln) amidotransferase subunit B OS=Streptococcus pneumoniae (strain ATCC BAA-255 / R6) OX=171101 GN=gatB PE=3 SV=1	44.4	30	10	69	10	480	53.6	5.19	30.68	0.994	-0.01	0.98486	9.61192e+06	3.8581e+06	High	High	High	High	High	High	High	High	High	High	High	High	High	High	High	High	High	High
High	Q8DPH2	Uracil permease OS=Streptococcus pneumoniae (strain ATCC BAA-255 / R6) OX=171101 GN=pyrP PE=3 SV=1	44.376	31	6	73	6	439	46.2	8.95	103.51	0.982	-0.03	0.980749	1.54979e+06	1.80913e+06	High	High	High	High	High	High	High	High	High	High	High	High	High	High	High	High	High	High
High	Q8DNK6	GalR, member of GalR-LacI family of transcriptional regulators, binds DNA regulator of gal operon OS=Streptococcus pneumoniae (strain ATCC BAA-255 / R6) OX=171101 GN=galR PE=4 SV=1	44.333	41	10	95	10	335	37.9	5.21	43.14	1.194	0.26	0.504634	3.03743e+06	2.76935e+06	High	High	High	High	High	High	High	High	High	High	High	High	High	High	High	High	High	High
High	P66603	Small ribosomal subunit protein bS6 OS=Streptococcus pneumoniae (strain ATCC BAA-255 / R6) OX=171101 GN=rpsF PE=3 SV=1	44.169	69	5	176	5	96	11.1	5.27	271.57	0.589	-0.76	0.0682864	1.43271e+07	2.35454e+07	High	High	High	High	High	High	High	High	High	High	High	High	High	High	High	High	High	High
High	Q8DPZ5	Spermine/spermidine acetyltransferase OS=Streptococcus pneumoniae (strain ATCC BAA-255 / R6) OX=171101 GN=bltD PE=3 SV=1	44.056	59	7	110	7	159	18.4	4.68	131.53	1.11	0.15	0.682377	3.92876e+06	3.75162e+06	High	High	High	High	High	High	High	High	High	High	High	High	High	High	High	High	High	High
High	P64043	Elongation factor P OS=Streptococcus pneumoniae (strain ATCC BAA-255 / R6) OX=171101 GN=efp PE=3 SV=1	43.928	61	7	121	7	186	20.6	4.92	122.01	0.937	-0.09	0.849706	8.80744e+06	9.73267e+06	High	High	High	High	High	High	High	High	High	High	High	High	High	High	High	High	High	High
High	P59656	GTP cyclohydrolase 1 OS=Streptococcus pneumoniae (strain ATCC BAA-255 / R6) OX=171101 GN=folE PE=3 SV=1	43.913	47	8	143	8	184	20.7	5.82	137.03	0.75	-0.41	0.33104	6.89824e+06	9.75256e+06	High	High	High	High	High	High	High	High	High	High	High	High	High	High	High	High	High	High
High	Q8DP42	Transcription elongation factor GreA OS=Streptococcus pneumoniae (strain ATCC BAA-255 / R6) OX=171101 GN=greA PE=3 SV=2	43.877	74	8	68	8	160	17.5	4.56	33.6	0.664	-0.59	0.160849	3.29395e+06	5.45706e+06	Peak Found	Peak Found	High	High	High	High	High	High	High	Peak Found	High	High	High	High	High	High	High	High
High	P0A3R2	DNA mismatch repair protein HexB OS=Streptococcus pneumoniae (strain ATCC BAA-255 / R6) OX=171101 GN=hexB PE=3 SV=1	43.85	26	9	90	9	649	73.4	5.58	43.49	1.262	0.34	0.38918	7.33462e+06	7.00418e+06	High	High	High	High	High	High	High	High	High	High	High	High	High	High	High	High	High	High
High	Q8CWQ9	Large ribosomal subunit protein bL19 OS=Streptococcus pneumoniae (strain ATCC BAA-255 / R6) OX=171101 GN=rplS PE=3 SV=1	43.816	57	6	260	6	115	13.1	10.93	345.59	1.001	0	0.963262	3.37518e+07	3.69808e+07	High	High	High	High	High	High	High	High	High	High	High	High	High	High	High	High	High	High
High	Q8DPA5	Exported hydrophilic protein OS=Streptococcus pneumoniae (strain ATCC BAA-255 / R6) OX=171101 GN=spr1267 PE=4 SV=1	43.793	81	7	133	7	129	14.3	4.48	106.14	0.691	-0.53	0.206446	5.83613e+06	8.74453e+06	High	High	High	High	High	High	High	High	High	High	High	High	High	High	High	High	High	High
High	P67507	tRNA (guanine-N(7)-)-methyltransferase OS=Streptococcus pneumoniae (strain ATCC BAA-255 / R6) OX=171101 GN=trmB PE=3 SV=1	43.164	66	10	106	10	211	24.4	6.24	19.42	0.948	-0.08	0.881585	3.12891e+06	3.50785e+06	High	High	High	High	High	High	High	High	High	High	High	High	High	High	High	High	High	High
High	Q8CY87	RNA-binding protein KhpB OS=Streptococcus pneumoniae (strain ATCC BAA-255 / R6) OX=171101 GN=khpB PE=1 SV=1	42.991	37	10	117	10	328	37.1	4.93	73.12	0.517	-0.95	0.0223013	2.43991e+06	4.30126e+06	High	High	High	High	High	High	High	High	High	High	High	High	High	High	High	High	High	High
High	Q8DNF9	N-acetyltransferase domain-containing protein OS=Streptococcus pneumoniae (strain ATCC BAA-255 / R6) OX=171101 GN=spr1760 PE=3 SV=1	42.835	68	9	91	9	172	19.3	5.22	95.44	1.015	0.02	0.924362	4.50035e+06	4.6142e+06	High	High	High	High	High	High	High	High	High	Peak Found	High	High	High	High	High	High	High	High
High	Q8DN03	histidine kinase OS=Streptococcus pneumoniae (strain ATCC BAA-255 / R6) OX=171101 GN=hk06 PE=4 SV=1	42.78	30	11	102	11	443	51	6.33	16.05	0.814	-0.3	0.493366	3.58437e+06	5.18614e+06	High	High	High	High	High	High	High	High	High	High	High	High	High	High	High	High	High	High
High	Q8DQ25	tRNA 5-hydroxyuridine methyltransferase OS=Streptococcus pneumoniae (strain ATCC BAA-255 / R6) OX=171101 GN=trmR PE=3 SV=1	42.55	57	10	132	10	237	26.9	5.27	118.78	1.106	0.15	0.692459	5.33268e+06	4.67879e+06	High	High	High	High	High	High	High	High	High	High	High	High	High	High	High	High	High	High
High	Q8DNE0	Pyruvate formate-lyase-activating enzyme OS=Streptococcus pneumoniae (strain ATCC BAA-255 / R6) OX=171101 GN=pflC PE=3 SV=1	42.533	40	7	148	7	264	30.1	6.73	189.71	1.175	0.23	0.541406	1.1923e+07	1.3808e+07	High	High	High	High	High	High	High	High	High	High	High	High	High	High	High	High	High	High
High	P66731	DNA-directed RNA polymerase subunit omega OS=Streptococcus pneumoniae (strain ATCC BAA-255 / R6) OX=171101 GN=rpoZ PE=3 SV=1	42.513	44	5	39	5	103	11.8	6.6	52.84	0.34	-1.56	0.000170117	914672	1.39201e+06	Peak Found	Peak Found	Peak Found	High	High	High	High	High	Peak Found	Peak Found	Peak Found	Peak Found	High	High	High	High	High	High
High	Q8DQH4	Cell division ATP-binding protein FtsE OS=Streptococcus pneumoniae (strain ATCC BAA-255 / R6) OX=171101 GN=ftsE PE=1 SV=1	42.335	51	8	127	8	230	25.8	9.58	110.32	0.907	-0.14	0.763056	6.74125e+06	7.74627e+06	High	High	High	High	High	High	High	High	High	High	High	High	High	High	High	High	High	High
High	Q8DMX9	Energy-coupling factor transporter ATP-binding protein EcfA1 OS=Streptococcus pneumoniae (strain ATCC BAA-255 / R6) OX=171101 GN=ecfA1 PE=3 SV=1	42.113	56	9	105	9	275	31.1	5.08	80.7	1.089	0.12	0.733307	2.80689e+06	2.22338e+06	High	High	High	High	High	High	High	High	High	High	High	High	High	High	High	High	High	High
High	Q8DQS3	ABC transporter ATP-binding protein-Pep export OS=Streptococcus pneumoniae (strain ATCC BAA-255 / R6) OX=171101 GN=vex2 PE=4 SV=1	42.075	51	8	79	8	215	23.8	7.47	61.87	1.105	0.14	0.694124	2.95506e+06	3.48863e+06	High	High	High	High	High	High	High	High	High	High	High	High	High	High	High	High	High	High
High	P67685	Small ribosomal subunit biogenesis GTPase RsgA OS=Streptococcus pneumoniae (strain ATCC BAA-255 / R6) OX=171101 GN=rsgA PE=3 SV=1	41.891	50	9	53	9	292	33	6.44	47.84	0.766	-0.38	0.386086	916556	1.1073e+06	Peak Found	Peak Found	Peak Found	High	High	High	High	High	High	Peak Found	Peak Found	Peak Found	High	High	High	High	High	High
High	Q8DPA4	Methyl-accepting chemotaxis family domain-containing protein OS=Streptococcus pneumoniae (strain ATCC BAA-255 / R6) OX=171101 GN=spr1268 PE=4 SV=1	41.852	51	4	140	4	127	13.7	8.94	234.27	1.039	0.06	0.859516	1.74346e+07	1.51567e+07	High	High	High	High	High	High	High	High	High	High	High	High	High	High	High	High	High	High
High	Q8DPM9	Exodeoxyribonuclease 7 large subunit OS=Streptococcus pneumoniae (strain ATCC BAA-255 / R6) OX=171101 GN=xseA PE=3 SV=2	41.806	32	11	49	11	446	50.5	9.35	12.65	0.934	-0.1	0.841397	2.17609e+06	2.33416e+06	High	High	High	High	High	High	High	High	High	Peak Found	Peak Found	Peak Found	High	High	High	High	High	High
High	Q8DNJ0	Pseudouridine synthase OS=Streptococcus pneumoniae (strain ATCC BAA-255 / R6) OX=171101 GN=rluB PE=3 SV=1	41.644	48	10	48	9	240	27.1	9.77	10.56	0.45	-1.15	0.00559977	1.0635e+06	2.37661e+06	Peak Found	Peak Found	High	Peak Found	Peak Found	Peak Found	High	Peak Found	Peak Found	Peak Found	High	High	High	High	High	High	High	High
High	Q8CYV2	Foldase OS=Streptococcus pneumoniae (strain ATCC BAA-255 / R6) OX=171101 GN=spr0893 PE=4 SV=1	41.612	50	6	217	6	115	13	9	230.7	0.469	-1.09	0.00863969	2.36531e+07	5.53035e+07	High	High	High	High	High	High	High	High	High	High	High	High	High	High	High	High	High	High
High	Q8DPI8	TIGR00341 family protein OS=Streptococcus pneumoniae (strain ATCC BAA-255 / R6) OX=171101 GN=spr1142 PE=4 SV=1	41.587	24	6	141	6	347	38.8	8.38	77.54	0.814	-0.3	0.494953	5.21766e+06	5.99066e+06	High	High	High	High	High	High	High	High	High	High	High	High	High	High	High	High	High	High
High	Q8CWR6	Alpha-monoglucosyldiacylglycerol synthase OS=Streptococcus pneumoniae (strain ATCC BAA-255 / R6) OX=171101 GN=spr0982 PE=1 SV=1	41.577	28	9	79	9	441	50.3	6.49	56.99	1.178	0.24	0.536075	5.59642e+06	5.96365e+06	High	High	High	High	High	High	High	High	High	High	High	High	High	High	High	High	High	High
High	Q8CWU4	Small ribosomal subunit protein uS9 OS=Streptococcus pneumoniae (strain ATCC BAA-255 / R6) OX=171101 GN=rpsI PE=3 SV=1	41.504	48	5	185	5	130	14.2	10.86	282.7	0.422	-1.24	0.0027332	2.566e+07	5.29118e+07	High	High	High	High	High	High	High	High	High	High	High	High	High	High	High	High	High	High
High	Q8DP49	ABC transporter ATP-binding protein-glutamine transport OS=Streptococcus pneumoniae (strain ATCC BAA-255 / R6) OX=171101 GN=glnQ PE=4 SV=1	41.499	63	6	85	6	209	23.1	5.06	132.21	0.691	-0.53	0.207954	3.21469e+06	4.7717e+06	High	High	High	High	High	High	High	High	High	High	High	High	High	High	High	High	High	High
High	Q8CYY8	N-acetyltransferase domain-containing protein OS=Streptococcus pneumoniae (strain ATCC BAA-255 / R6) OX=171101 GN=spr0703 PE=3 SV=1	41.459	55	11	89	11	242	28.1	5.01	29.22	1.309	0.39	0.322324	1.67644e+07	1.47963e+07	High	High	High	High	High	High	High	High	High	Peak Found	Peak Found	Peak Found	High	High	High	High	High	High
High	Q8DP14	Diadenylate cyclase OS=Streptococcus pneumoniae (strain ATCC BAA-255 / R6) OX=171101 GN=dacA PE=3 SV=1	41.323	44	8	50	8	292	32.5	8.75	27.75	0.705	-0.5	0.250059	763419	1.20841e+06	High	High	High	High	Peak Found	Peak Found	High	High	High	High	High	High	High	High	Peak Found	High	High	High
High	Q8DPE7	ABC transporter domain-containing protein OS=Streptococcus pneumoniae (strain ATCC BAA-255 / R6) OX=171101 GN=ABC-NDB PE=4 SV=1	41.28	36	7	91	7	252	27.7	9.01	74.51	0.61	-0.71	0.0894279	2.09012e+06	3.67876e+06	High	High	High	High	High	High	High	High	High	High	High	High	High	High	High	High	High	High
High	Q7CRA4	Penicillin-binding protein 1b OS=Streptococcus pneumoniae (strain ATCC BAA-255 / R6) OX=171101 GN=pbp1b PE=1 SV=1	41.005	17	11	53	11	821	89.4	8.43	28.93	0.427	-1.23	0.00311381	1.08059e+06	2.01958e+06	High	Peak Found	High	High	High	Peak Found	High	High	Peak Found	High	High	High	Peak Found	High	High	High	High	High
High	P0A4D8	DEAD-box ATP-dependent RNA helicase CshA OS=Streptococcus pneumoniae (strain ATCC BAA-255 / R6) OX=171101 GN=cshA PE=3 SV=1	40.888	27	11	75	11	524	58.8	9.57	22.26	1.001	0	0.964853	2.5144e+06	2.43105e+06	High	High	High	High	High	High	High	High	High	High	High	High	High	High	High	High	High	High
High	Q8DR55	Mid-cell-anchored protein Z OS=Streptococcus pneumoniae (strain ATCC BAA-255 / R6) OX=171101 GN=mapZ PE=1 SV=1	40.837	23	9	106	9	464	51.5	4.81	78.02	0.91	-0.14	0.771005	3.57295e+06	4.08707e+06	High	High	High	High	High	High	High	High	High	High	High	High	High	High	High	High	High	High
High	Q8CY77	YtxH domain-containing protein OS=Streptococcus pneumoniae (strain ATCC BAA-255 / R6) OX=171101 GN=spr1912 PE=4 SV=1	40.792	63	7	165	7	103	11.4	7.23	175.2	0.538	-0.89	0.0321216	2.09231e+07	5.24096e+07	High	High	High	High	High	High	High	High	High	High	High	High	High	High	High	High	High	High
High	Q8DPE0	Adapter protein MecA OS=Streptococcus pneumoniae (strain ATCC BAA-255 / R6) OX=171101 GN=mecA PE=3 SV=1	40.641	55	11	112	11	245	28.3	4.4	55.15	0.905	-0.14	0.756875	4.38874e+06	5.4793e+06	High	High	High	High	High	High	High	High	High	High	High	High	High	High	High	High	High	High
High	Q8DPY3	ABC transporter ATP-binding protein-iron transport OS=Streptococcus pneumoniae (strain ATCC BAA-255 / R6) OX=171101 GN=ABC-NBD PE=4 SV=1	40.63	36	7	95	7	264	29.6	6.25	86.86	1.13	0.18	0.637777	3.88678e+06	3.21729e+06	High	High	High	High	High	High	High	High	High	High	High	High	High	High	High	High	High	High
High	P64073	Probable GTP-binding protein EngB OS=Streptococcus pneumoniae (strain ATCC BAA-255 / R6) OX=171101 GN=engB PE=3 SV=1	40.624	54	8	97	8	195	22.3	8.07	87.84	1.087	0.12	0.737003	4.74132e+06	4.52797e+06	High	High	High	High	High	High	High	High	High	High	High	High	High	High	High	High	High	High
High	Q8DPZ4	Peptide chain release factor 1 OS=Streptococcus pneumoniae (strain ATCC BAA-255 / R6) OX=171101 GN=prfA PE=3 SV=1	40.437	34	8	90	8	359	40.6	4.96	32.61	0.939	-0.09	0.857023	3.5514e+06	3.57232e+06	High	High	High	High	High	High	High	High	High	High	High	High	High	High	High	High	High	High
High	Q8DQB3	Branched-chain-amino-acid aminotransferase OS=Streptococcus pneumoniae (strain ATCC BAA-255 / R6) OX=171101 GN=ilvE PE=3 SV=1	40.399	41	8	73	8	340	37.5	5.1	53.99	1.378	0.46	0.241553	4.31451e+06	3.44292e+06	High	High	High	High	High	High	High	High	High	Peak Found	Peak Found	Peak Found	High	High	High	High	High	High
High	Q8CYE6	Mechanosensitive ion channel OS=Streptococcus pneumoniae (strain ATCC BAA-255 / R6) OX=171101 GN=spr1597 PE=3 SV=1	40.205	35	6	157	6	201	22.8	9.47	192.35	0.498	-1.01	0.0157434	1.19707e+07	2.24735e+07	High	High	High	High	High	High	High	High	High	High	High	High	High	High	High	High	High	High
High	Q8DQ28	Tellurite resistance OS=Streptococcus pneumoniae (strain ATCC BAA-255 / R6) OX=171101 GN=tehB PE=4 SV=1	40.078	44	9	160	9	288	32.9	4.98	99.81	1.485	0.57	0.151225	1.12818e+07	8.26182e+06	High	High	High	High	High	High	High	High	High	High	High	High	High	High	High	High	High	High
High	Q8DPU5	Redox-sensing transcriptional repressor Rex OS=Streptococcus pneumoniae (strain ATCC BAA-255 / R6) OX=171101 GN=rex PE=3 SV=1	39.773	37	6	138	6	213	24.2	9.11	170.19	0.77	-0.38	0.380047	6.5485e+06	8.57142e+06	High	High	High	High	High	High	High	High	High	High	High	High	High	High	High	High	High	High
High	Q8DQ96	Tagatose-6-phosphate kinase OS=Streptococcus pneumoniae (strain ATCC BAA-255 / R6) OX=171101 GN=fruB PE=3 SV=1	39.747	41	9	122	9	303	32.6	4.92	51.92	0.891	-0.17	0.713593	3.33118e+06	3.85192e+06	High	High	High	High	High	High	High	High	High	High	High	High	High	High	High	High	High	High
High	Q8DN06	tRNA-dihydrouridine synthase OS=Streptococcus pneumoniae (strain ATCC BAA-255 / R6) OX=171101 GN=spr1994 PE=3 SV=1	39.743	43	10	148	10	336	37.1	6.25	148.85	1.107	0.15	0.690522	1.91678e+07	1.69206e+07	High	High	High	High	High	High	High	High	High	High	High	High	High	High	High	High	High	High
High	Q8CZ90	Lipoprotein OS=Streptococcus pneumoniae (strain ATCC BAA-255 / R6) OX=171101 GN=spr0174 PE=4 SV=1	39.634	51	8	157	8	189	21	6.09	83.45	0.613	-0.71	0.0926634	3.6103e+06	5.98754e+06	High	High	High	High	High	High	High	High	High	High	High	High	High	High	High	High	High	High
High	Q8CWU8	Large ribosomal subunit protein bL17 OS=Streptococcus pneumoniae (strain ATCC BAA-255 / R6) OX=171101 GN=rplQ PE=3 SV=1	39.59	54	6	160	6	128	14.5	9.86	238.17	0.263	-1.92	3.16853e-06	5.42975e+06	2.4017e+07	High	High	High	High	High	High	High	High	High	High	High	High	High	High	High	High	High	High
High	Q8DPT5	DUF2179 domain-containing protein OS=Streptococcus pneumoniae (strain ATCC BAA-255 / R6) OX=171101 GN=spr1018 PE=4 SV=1	39.494	26	6	82	6	282	31.3	7.99	92.75	0.896	-0.16	0.7283	9.17079e+06	1.19726e+07	High	High	High	High	High	High	High	High	High	High	High	High	High	High	High	High	High	High
High	Q8CWS7	tRNA dimethylallyltransferase OS=Streptococcus pneumoniae (strain ATCC BAA-255 / R6) OX=171101 GN=miaA PE=3 SV=2	39.458	43	9	85	9	294	33.4	5.15	9.57	1.074	0.1	0.770115	2.47292e+06	2.55801e+06	High	High	High	High	High	High	High	High	High	Peak Found	Peak Found	Peak Found	High	High	High	High	High	High
High	Q8DNM5	Anthranilate synthase component 1 OS=Streptococcus pneumoniae (strain ATCC BAA-255 / R6) OX=171101 GN=trpE PE=3 SV=1	39.193	26	10	61	10	487	55.5	5.83	13.11	1.145	0.2	0.603726	1.93778e+06	2.09937e+06	High	High	High	High	Peak Found	High	High	High	High	Peak Found	Peak Found	High	High	High	High	High	High	High
High	P66113	Large ribosomal subunit protein bL20 OS=Streptococcus pneumoniae (strain ATCC BAA-255 / R6) OX=171101 GN=rplT PE=3 SV=1	39.039	47	5	78	5	119	13.7	10.83	136.15	0.198	-2.33	1.51009e-08	1.31175e+06	9.16385e+06	High	Peak Found	Peak Found	High	High	High	High	High	High	High	High	High	High	High	High	High	High	High
High	Q8CWQ0	Small ribosomal subunit protein uS15 OS=Streptococcus pneumoniae (strain ATCC BAA-255 / R6) OX=171101 GN=rpsO PE=3 SV=1	38.992	60	5	167	5	89	10.5	10.18	270.97	0.668	-0.58	0.168084	1.7112e+07	2.29094e+07	High	High	High	High	High	High	High	High	High	High	High	High	High	High	High	High	High	High
High	Q8DNH3	Oxidoreductase OS=Streptococcus pneumoniae (strain ATCC BAA-255 / R6) OX=171101 GN=ydfG PE=3 SV=1	38.635	40	7	86	7	253	27.6	5.17	67.83	1.045	0.06	0.844084	3.52563e+06	3.68293e+06	High	High	High	High	High	High	High	High	High	High	High	High	High	High	High	High	High	High
High	Q8DQG3	Ribosome maturation factor RimM OS=Streptococcus pneumoniae (strain ATCC BAA-255 / R6) OX=171101 GN=rimM PE=3 SV=1	38.465	68	10	53	10	172	19.8	4.89	25.88	0.237	-2.08	4.66067e-07	608725	4.0406e+06	Peak Found	High	High	Peak Found	High	High	High	Peak Found	Peak Found	Peak Found	High	Peak Found	High	High	High	High	High	High
High	Q8DR07	Alkaline shock protein OS=Streptococcus pneumoniae (strain ATCC BAA-255 / R6) OX=171101 GN=asp23 PE=3 SV=1	38.331	74	5	105	5	121	12.9	4.84	204.41	1.266	0.34	0.382513	1.20116e+07	1.19208e+07	High	High	High	High	High	High	High	High	High	High	High	High	High	High	High	High	High	High
High	P60935	Undecaprenyl-diphosphatase OS=Streptococcus pneumoniae (strain ATCC BAA-255 / R6) OX=171101 GN=uppP PE=3 SV=1	38.305	27	7	113	7	281	31.8	9.52	72.05	0.878	-0.19	0.675592	6.99559e+07	1.45999e+07	High	High	High	High	High	High	High	High	High	High	High	High	High	High	High	High	High	High
High	Q8DQ38	Dihydroorotate dehydrogenase B (NAD(+)), electron transfer subunit OS=Streptococcus pneumoniae (strain ATCC BAA-255 / R6) OX=171101 GN=pyrK PE=3 SV=2	38.253	47	8	91	8	256	27.8	4.91	20.11	1.322	0.4	0.306067	3.75499e+06	3.04023e+06	High	High	High	High	High	High	High	High	High	Peak Found	Peak Found	Peak Found	High	High	High	High	High	High
High	Q8DQ58	Thymidylate kinase OS=Streptococcus pneumoniae (strain ATCC BAA-255 / R6) OX=171101 GN=tmk PE=3 SV=1	38.203	52	10	110	10	212	23.3	4.88	62.94	1.224	0.29	0.451952	6.12864e+06	5.50605e+06	High	High	High	High	High	High	High	High	High	High	High	High	High	High	High	High	High	High
High	Q8CYI0	30S ribosomal protein S15 OS=Streptococcus pneumoniae (strain ATCC BAA-255 / R6) OX=171101 GN=spr1457 PE=4 SV=1	38.184	38	4	133	4	158	16.8	5.14	179.35	0.622	-0.68	0.102676	8.94285e+06	1.6379e+07	High	High	High	High	High	High	High	High	High	High	High	High	High	High	High	High	High	High
High	Q8DQR0	Aminoacyltransferase FemA OS=Streptococcus pneumoniae (strain ATCC BAA-255 / R6) OX=171101 GN=murN PE=3 SV=1	38.165	27	11	93	11	410	47.3	7.47	42.17	0.577	-0.79	0.0575984	1.63397e+06	3.33599e+06	High	High	High	High	High	High	High	High	High	High	High	High	High	High	High	High	High	High
High	Q8DP17	DegV domain-containing protein spr1415 OS=Streptococcus pneumoniae (strain ATCC BAA-255 / R6) OX=171101 GN=spr1415 PE=1 SV=1	38.163	31	8	100	8	282	30.9	4.79	77.42	0.99	-0.01	0.994664	5.9665e+06	5.9396e+06	High	High	High	High	High	High	High	High	High	High	High	High	High	High	High	High	High	High
High	Q8DQQ2	Glutamyl aminopeptidase OS=Streptococcus pneumoniae (strain ATCC BAA-255 / R6) OX=171101 GN=spr0552 PE=3 SV=1	38.116	28	9	85	9	345	38	5.45	32.18	1.292	0.37	0.345308	4.84155e+06	4.01505e+06	High	High	High	High	High	High	High	High	High	High	High	Peak Found	High	High	High	High	High	High
High	Q8DQ69	Carboxynorspermidine/carboxyspermidine decarboxylase OS=Streptococcus pneumoniae (strain ATCC BAA-255 / R6) OX=171101 GN=nspC PE=3 SV=1	38.088	32	9	91	9	375	42	5.02	40.55	1.102	0.14	0.702536	5.69262e+06	6.10305e+06	High	High	High	High	High	High	High	High	High	Peak Found	High	High	High	High	High	High	High	High
High	Q8DPJ1	PF03932 family protein CutC OS=Streptococcus pneumoniae (strain ATCC BAA-255 / R6) OX=171101 GN=cutC PE=3 SV=1	38.049	56	8	86	8	210	23	5.08	53.91	1.102	0.14	0.700448	3.47925e+06	3.01427e+06	High	High	High	High	High	High	High	High	High	Peak Found	High	High	High	High	High	High	High	High
High	Q8DQC3	Cytidine deaminase OS=Streptococcus pneumoniae (strain ATCC BAA-255 / R6) OX=171101 GN=cdd PE=3 SV=1	38.014	53	4	124	4	129	14.2	4.78	198.97	0.952	-0.07	0.895858	7.2325e+06	8.10254e+06	High	High	High	High	High	High	High	High	High	High	High	High	High	High	High	High	High	High
High	Q8DPU6	Uncharacterized protein OS=Streptococcus pneumoniae (strain ATCC BAA-255 / R6) OX=171101 GN=spr0997 PE=4 SV=1	37.991	36	7	185	7	229	25.8	5.08	166.91	1.65	0.72	0.0709393	1.78761e+07	1.89751e+07	High	High	High	High	High	High	High	High	High	High	High	High	High	High	High	High	High	High
High	Q8DP47	TPR domain protein OS=Streptococcus pneumoniae (strain ATCC BAA-255 / R6) OX=171101 GN=spr1356 PE=4 SV=1	37.841	24	8	94	8	414	48.1	4.34	49.7	1.337	0.42	0.286923	3.93674e+06	3.25524e+06	High	High	High	High	High	High	High	High	High	High	High	High	High	High	High	High	High	High
High	Q8CWV6	Large ribosomal subunit protein uL23 OS=Streptococcus pneumoniae (strain ATCC BAA-255 / R6) OX=171101 GN=rplW PE=3 SV=1	37.838	61	6	237	6	98	10.8	9.52	217.69	0.521	-0.94	0.0238527	2.31749e+07	4.28857e+07	High	High	High	High	High	High	High	High	High	High	High	High	High	High	High	High	High	High
High	Q8DNA7	Phosphotransferase system system, cellobiose-specific IIB component OS=Streptococcus pneumoniae (strain ATCC BAA-255 / R6) OX=171101 GN=ptcB PE=4 SV=1	37.726	74	6	134	6	102	11.3	7.18	134.6	1.906	0.93	0.0206483	9.89607e+06	4.97105e+06	High	High	High	High	High	High	High	High	High	High	High	High	High	High	High	High	High	High
High	Q8DNH5	UPF0374 protein spr1719 OS=Streptococcus pneumoniae (strain ATCC BAA-255 / R6) OX=171101 GN=spr1719 PE=3 SV=1	37.711	58	9	100	9	177	21.3	6.8	18.66	0.91	-0.14	0.769747	3.84646e+06	4.4251e+06	High	High	High	High	High	High	High	High	High	High	High	Peak Found	High	High	High	High	High	High
High	Q8CWU7	Holliday junction branch migration complex subunit RuvB OS=Streptococcus pneumoniae (strain ATCC BAA-255 / R6) OX=171101 GN=ruvB PE=3 SV=1	37.695	39	8	48	8	332	37.3	4.87	29.46	1.192	0.25	0.508446	1.31456e+06	1.3782e+06	High	High	High	High	Peak Found	High	High	High	High	Peak Found	Peak Found	Peak Found	High	High	High	High	High	High
High	Q8DNC8	TatD family deoxyribonuclease OS=Streptococcus pneumoniae (strain ATCC BAA-255 / R6) OX=171101 GN=spr1805 PE=4 SV=1	37.687	48	9	91	9	257	28.9	4.83	38.2	1.45	0.54	0.177271	4.79951e+06	2.44012e+06	High	High	High	High	High	High	High	High	High	High	High	High	High	High	High	High	High	High
High	Q8DPI3	Ribulose-5-phosphate reductase OS=Streptococcus pneumoniae (strain ATCC BAA-255 / R6) OX=171101 GN=tarJ PE=1 SV=1	37.456	33	9	189	9	346	39.5	6.3	100.45	0.806	-0.31	0.472995	1.2898e+07	1.49767e+07	High	High	High	High	High	High	High	High	High	High	High	High	High	High	High	High	High	High
High	Q8CZB9	Putative adhesin domain-containing protein OS=Streptococcus pneumoniae (strain ATCC BAA-255 / R6) OX=171101 GN=spr0087 PE=4 SV=1	37.423	36	9	57	9	320	36.4	7.36	40.21	0.601	-0.74	0.0793373	1.43995e+06	1.8005e+06	High	High	High	High	High	High	High	High	High	High	High	High	Peak Found	Peak Found	Peak Found	High	High	High
High	Q8DRP8	Hypoxanthine-guanine phosphoribosyltransferase OS=Streptococcus pneumoniae (strain ATCC BAA-255 / R6) OX=171101 GN=hpt PE=3 SV=1	37.394	47	8	115	8	180	20.2	5.43	63.8	0.907	-0.14	0.762977	6.44471e+06	7.54574e+06	High	High	High	High	High	High	High	High	High	High	High	High	High	High	High	High	High	High
High	Q8CWP4	Sucrose phosphorylase OS=Streptococcus pneumoniae (strain ATCC BAA-255 / R6) OX=171101 GN=gtfA PE=3 SV=1	37.171	37	11	37	11	480	55.8	4.98	1.74	1.464	0.55	0.165927	1.91118e+06	962726	Peak Found	High	High	High	High	High	High	High	High	Peak Found	Peak Found	Peak Found	High	High	Peak Found	High	High	High
High	Q8DP77	ABC transporter ATP-binding protein-aspartate/glutamate transport OS=Streptococcus pneumoniae (strain ATCC BAA-255 / R6) OX=171101 GN=ABC-NDB PE=4 SV=1	37.076	48	8	63	8	247	27.4	6.43	38.12	0.824	-0.28	0.52105	2.569e+06	2.95049e+06	High	High	High	High	High	High	High	High	High	High	High	High	High	High	High	High	High	High
High	Q8DNE5	Uncharacterized protein OS=Streptococcus pneumoniae (strain ATCC BAA-255 / R6) OX=171101 GN=spr1784 PE=4 SV=1	36.755	48	7	78	7	179	19.8	5.5	39.02	1.051	0.07	0.829077	4.03499e+06	3.85859e+06	High	High	High	High	High	High	High	High	High	Peak Found	Peak Found	Peak Found	High	High	High	High	High	High
High	Q8DPP1	Tagatose-6-phosphate kinase OS=Streptococcus pneumoniae (strain ATCC BAA-255 / R6) OX=171101 GN=lacC PE=3 SV=1	36.643	33	7	94	7	309	33.4	4.74	62.93	0.883	-0.18	0.69065	3.58925e+06	4.577e+06	High	High	High	High	High	High	High	High	High	High	High	High	High	High	High	High	High	High
High	Q8DP15	Lipoprotein OS=Streptococcus pneumoniae (strain ATCC BAA-255 / R6) OX=171101 GN=spr1418 PE=4 SV=1	36.461	41	8	87	8	259	27.9	8.02	44.79	0.678	-0.56	0.183334	2.28633e+06	2.18925e+06	High	High	High	High	High	High	High	High	High	High	High	High	High	High	High	High	High	High
High	P65335	S-ribosylhomocysteine lyase OS=Streptococcus pneumoniae (strain ATCC BAA-255 / R6) OX=171101 GN=luxS PE=3 SV=1	36.048	59	6	99	6	160	17.9	5.54	54.4	1.202	0.27	0.489791	4.55093e+06	4.75963e+06	High	High	High	High	High	High	High	High	High	High	High	High	High	High	High	High	High	High
High	Q8DPN0	Farnesyl diphosphate synthase OS=Streptococcus pneumoniae (strain ATCC BAA-255 / R6) OX=171101 GN=ispA PE=3 SV=1	35.877	37	6	40	6	291	31.8	4.82	27.99	1.116	0.16	0.668985	1.48192e+06	1.08084e+06	Peak Found	High	High	High	High	High	High	High	High	Peak Found	High	High	High	High	High	High	High	High
High	Q8DPT4	DegV domain-containing protein spr1019 OS=Streptococcus pneumoniae (strain ATCC BAA-255 / R6) OX=171101 GN=spr1019 PE=1 SV=1	35.845	34	7	55	7	279	30.6	5.3	33.25	0.985	-0.02	0.988779	2.06739e+06	1.88873e+06	High	High	High	High	High	High	High	High	High	Peak Found	High	Peak Found	High	High	High	High	High	High
High	Q8DPY1	Hydrolase OS=Streptococcus pneumoniae (strain ATCC BAA-255 / R6) OX=171101 GN=spr0946 PE=4 SV=1	35.825	39	9	55	9	284	32.3	5.02	25.58	1.283	0.36	0.357463	4.05768e+06	2.88842e+06	High	High	High	High	High	High	High	High	Peak Found	High	High	High	High	High	High	High	High	High
High	Q8DNY1	1-acyl-sn-glycerol-3-phosphate acyltransferase OS=Streptococcus pneumoniae (strain ATCC BAA-255 / R6) OX=171101 GN=plsC PE=1 SV=1	35.758	34	9	114	9	264	30.7	9.66	78.5	0.612	-0.71	0.0906246	3.15043e+06	4.81582e+06	High	High	High	High	High	High	High	High	High	High	High	High	High	High	High	High	High	High
High	Q8CZ37	Fido domain-containing protein OS=Streptococcus pneumoniae (strain ATCC BAA-255 / R6) OX=171101 GN=spr0494 PE=4 SV=1	35.754	46	8	111	8	267	30.9	4.91	52.67	1.434	0.52	0.18992	2.0426e+07	2.59256e+06	High	High	High	High	High	High	High	High	High	High	High	High	High	High	High	High	High	High
High	Q8DQ37	Dihydroorotate dehydrogenase B (NAD(+)), catalytic subunit OS=Streptococcus pneumoniae (strain ATCC BAA-255 / R6) OX=171101 GN=pyrDB PE=3 SV=2	35.689	43	9	64	9	312	33.1	5.22	12.18	1.084	0.12	0.744825	2.07122e+06	2.00996e+06	High	Peak Found	Peak Found	High	High	High	High	High	High	Peak Found	Peak Found	Peak Found	High	High	High	High	High	High
High	P0A476	Large ribosomal subunit protein uL16 OS=Streptococcus pneumoniae (strain ATCC BAA-255 / R6) OX=171101 GN=rplP PE=3 SV=1	35.626	33	3	146	3	137	15.4	10.65	199.7	0.749	-0.42	0.328111	1.31431e+07	1.68118e+07	High	High	High	High	High	High	High	High	High	High	High	High	High	High	High	High	High	High
High	Q8DN00	Class III stress response-related ATPase, truncation OS=Streptococcus pneumoniae (strain ATCC BAA-255 / R6) OX=171101 GN=spr2000 PE=3 SV=1	35.557	14	8	75	6	762	84.9	5.94	92.61	1.285	0.36	0.36629	676225	705089	High	High	High	High	High	High	High	High	High	Peak Found	Peak Found	Peak Found	High	Peak Found	High	High	High	High
High	Q8DPM7	Serine/threonine-protein kinase MRCK beta OS=Streptococcus pneumoniae (strain ATCC BAA-255 / R6) OX=171101 GN=spr1094 PE=4 SV=1	35.442	21	8	58	8	424	49.1	5.36	22.61	0.593	-0.75	0.0716098	5.25053e+06	5.54153e+06	Peak Found	High	High	High	Peak Found	High	Peak Found	High	Peak Found	Peak Found	Peak Found	Peak Found	High	High	High	High	High	High
High	Q8DQH8	ABC transporter ATP-binding protein-branched chain amino acid transport OS=Streptococcus pneumoniae (strain ATCC BAA-255 / R6) OX=171101 GN=livG PE=4 SV=1	35.35	39	7	121	7	254	28.3	5.87	72.19	0.955	-0.07	0.903494	3.91617e+06	4.62742e+06	High	High	High	High	High	High	High	High	High	High	High	High	High	High	High	High	High	High
High	Q8DPD3	UPF0342 protein spr1230 OS=Streptococcus pneumoniae (strain ATCC BAA-255 / R6) OX=171101 GN=spr1230 PE=3 SV=1	35.238	81	7	80	7	112	12.5	4.88	80.51	1.003	0	0.958493	3.10595e+06	3.30861e+06	High	High	High	High	High	High	High	High	High	High	High	High	High	High	High	High	High	High
High	Q8DNT1	ABC transporter ATP-binding protein-Na+ export OS=Streptococcus pneumoniae (strain ATCC BAA-255 / R6) OX=171101 GN=natA PE=4 SV=1	35.122	30	10	80	10	297	33.8	6.73	28.59	1.312	0.39	0.318835	4.67546e+06	3.87979e+06	High	High	High	High	High	High	High	High	High	High	Peak Found	Peak Found	High	High	High	High	High	High
High	Q8DQ10	Thioredoxin domain-containing protein OS=Streptococcus pneumoniae (strain ATCC BAA-255 / R6) OX=171101 GN=spr0904 PE=4 SV=1	35.119	54	8	65	8	191	21.3	7.78	39.69	0.637	-0.65	0.120964	816917	1.687e+06	High	High	High	High	High	High	High	High	High	High	High	High	High	High	High	High	High	High
High	Q8DRL6	Beta-N-acetyl-hexosaminidase OS=Streptococcus pneumoniae (strain ATCC BAA-255 / R6) OX=171101 GN=strH PE=1 SV=1	34.962	10	11	47	11	1312	144.7	5.21	4.93	1.273	0.35	0.372468	2.07527e+06	1.38173e+06	High	High	Peak Found	High	High	High	High	High	High	Peak Found	Peak Found	Peak Found	High	High	High	High	High	High
High	Q8DPM1	Uncharacterized restriction enzyme, interrupted-C OS=Streptococcus pneumoniae (strain ATCC BAA-255 / R6) OX=171101 GN=spr1101 PE=4 SV=1	34.859	10	9	49	9	1084	125	5.38	26.18	1.109	0.15	0.677483	1.1019e+06	895684	High	High	High	High	High	High	High	High	High	High	High	Peak Found	High	High	High	High	High	High
High	Q8DPF0	Putative N-acetylmannosamine-6-phosphate 2-epimerase 1 OS=Streptococcus pneumoniae (strain ATCC BAA-255 / R6) OX=171101 GN=nanE1 PE=3 SV=1	34.844	34	9	103	9	232	25.4	4.84	51.47	1.204	0.27	0.486219	8.2972e+06	8.06049e+06	High	High	High	High	High	High	High	High	High	High	High	Peak Found	High	High	High	High	High	High
High	Q8DNH1	Thioredoxin domain-containing protein OS=Streptococcus pneumoniae (strain ATCC BAA-255 / R6) OX=171101 GN=spr1727 PE=4 SV=1	34.697	70	5	54	5	105	12.2	4.98	73.73	0.867	-0.21	0.643392	1.30202e+06	1.64632e+06	High	High	High	High	High	High	High	High	High	High	High	High	High	High	High	High	High	High
High	Q8DRB3	Isoprenyl transferase OS=Streptococcus pneumoniae (strain ATCC BAA-255 / R6) OX=171101 GN=uppS PE=1 SV=2	34.612	50	9	87	9	252	28.7	6.71	33.6	1.098	0.13	0.7114	4.01521e+06	3.36534e+06	High	High	High	High	High	High	High	High	High	High	High	High	High	High	High	High	High	High
High	Q8DP48	ABC transporter membrane-spanning permease-glutamine transport OS=Streptococcus pneumoniae (strain ATCC BAA-255 / R6) OX=171101 GN=glnP PE=3 SV=1	34.495	24	5	114	5	232	26.1	9.73	112.54	0.657	-0.61	0.149699	2.70953e+06	4.737e+06	High	High	High	High	High	High	High	High	High	High	High	High	High	High	High	High	High	High
High	Q8DNR8	16S rRNA (cytosine(967)-C(5))-methyltransferase OS=Streptococcus pneumoniae (strain ATCC BAA-255 / R6) OX=171101 GN=sunL PE=3 SV=1	34.469	23	8	79	8	438	49.1	5.78	39.14	1.027	0.04	0.89321	4.33133e+06	4.20347e+06	High	High	High	High	High	High	High	High	High	High	High	High	High	High	High	High	High	High
High	Q8DPE2	ABC transporter ATP-binding protein/permease OS=Streptococcus pneumoniae (strain ATCC BAA-255 / R6) OX=171101 GN=ABC-N/P PE=4 SV=1	34.273	18	8	39	8	574	64.3	7.14	26.44	1.006	0.01	0.949793	1.18108e+06	1.10918e+06	High	High	High	High	High	Peak Found	High	High	High	Peak Found	Peak Found	High	High	High	High	High	High	High
High	Q8DRD1	Phosphoglycerate mutase 2 paralog OS=Streptococcus pneumoniae (strain ATCC BAA-255 / R6) OX=171101 GN=gpmB PE=4 SV=1	34.184	27	6	161	6	249	27.9	5.12	96.02	1.196	0.26	0.501838	1.15033e+07	8.76754e+06	High	High	High	High	High	High	High	High	High	High	High	High	High	High	High	High	High	High
High	Q8DMX6	Zinc-dependent protease OS=Streptococcus pneumoniae (strain ATCC BAA-255 / R6) OX=171101 GN=spr2029 PE=4 SV=1	34.177	19	8	70	8	427	49	4.78	29.41	1.502	0.59	0.140221	8.89425e+06	7.55147e+06	High	High	High	High	High	High	High	High	High	Peak Found	Peak Found	Peak Found	High	High	High	High	High	High
High	Q8DP81	C3-degrading proteinase OS=Streptococcus pneumoniae (strain ATCC BAA-255 / R6) OX=171101 GN=cppA PE=4 SV=1	34.022	32	6	99	6	246	28.1	4.67	139.31	1.105	0.14	0.693757	4.36583e+06	3.98737e+06	High	High	High	High	High	High	High	High	High	High	High	High	High	High	High	High	High	High
High	Q8DRJ3	Glycosyltransferase 2-like domain-containing protein OS=Streptococcus pneumoniae (strain ATCC BAA-255 / R6) OX=171101 GN=spr0091 PE=4 SV=1	34.018	26	8	143	8	385	44.2	9.31	104.81	1.223	0.29	0.453638	8.81058e+06	6.321e+06	High	High	High	High	High	High	High	High	High	High	High	High	High	High	High	High	High	High
High	Q8DRE4	Aminopeptidase P OS=Streptococcus pneumoniae (strain ATCC BAA-255 / R6) OX=171101 GN=pepP PE=3 SV=1	33.957	35	9	46	9	353	39.3	4.98	12.59	0.87	-0.2	0.652298	1.46381e+06	1.50395e+06	Not Found	Peak Found	Peak Found	Peak Found	High	High	High	High	High	Peak Found	High	High	High	High	High	High	High	High
High	Q8DPM0	site-specific DNA-methyltransferase (adenine-specific) OS=Streptococcus pneumoniae (strain ATCC BAA-255 / R6) OX=171101 GN=spr1102 PE=4 SV=1	33.942	18	11	85	11	625	71.8	5.99	9.48	1.22	0.29	0.458051	5.31778e+06	3.48498e+06	High	High	High	High	High	High	High	High	High	Peak Found	High	High	High	High	High	High	High	High
High	Q8CZ13	Cystathionine beta-lyase OS=Streptococcus pneumoniae (strain ATCC BAA-255 / R6) OX=171101 GN=spr0590 PE=4 SV=1	33.848	39	5	79	5	207	23.7	4.73	47.06	1.18	0.24	0.53192	1.60537e+06	1.23741e+06	High	High	High	High	High	High	High	High	High	High	High	High	High	High	High	High	High	High
High	Q8DNX5	RRF2 family protein OS=Streptococcus pneumoniae (strain ATCC BAA-255 / R6) OX=171101 GN=spr1477 PE=4 SV=1	33.819	45	5	100	5	145	15.8	5.82	144.52	0.922	-0.12	0.806327	5.29204e+06	5.14751e+06	High	High	High	High	High	High	High	High	High	High	High	High	High	High	High	High	High	High
High	Q8DP25	DUF5590 domain-containing protein OS=Streptococcus pneumoniae (strain ATCC BAA-255 / R6) OX=171101 GN=spr1400 PE=4 SV=1	33.506	44	4	96	4	162	18.3	7.23	139.54	0.548	-0.87	0.0378208	2.92322e+06	5.04861e+06	High	High	High	High	High	High	High	High	High	High	High	High	High	High	High	High	High	High
High	Q8DNE6	Phosphopantetheine adenylyltransferase OS=Streptococcus pneumoniae (strain ATCC BAA-255 / R6) OX=171101 GN=coaD PE=1 SV=1	33.445	52	6	74	6	162	18.5	5.99	96.19	1.486	0.57	0.150523	4.38069e+06	2.89356e+06	High	High	High	High	High	High	High	High	High	Peak Found	High	High	High	High	High	High	High	High
High	Q8DRK1	Response regulator OS=Streptococcus pneumoniae (strain ATCC BAA-255 / R6) OX=171101 GN=rr08 PE=4 SV=1	33.396	42	6	64	6	232	26.6	5.49	60.62	1.769	0.82	0.0401744	2.33714e+06	1.47782e+06	High	High	High	High	High	High	High	High	High	High	High	High	High	High	High	High	High	High
High	Q8DNP5	Ribosomal RNA small subunit methyltransferase E OS=Streptococcus pneumoniae (strain ATCC BAA-255 / R6) OX=171101 GN=spr1607 PE=3 SV=1	33.161	45	6	41	6	251	27.6	4.93	21.53	1.719	0.78	0.0512777	2.59951e+06	639983	High	High	Peak Found	High	High	High	High	High	High	High	High	High	High	High	High	High	Peak Found	High
High	Q8DRN7	CoA-binding domain-containing protein OS=Streptococcus pneumoniae (strain ATCC BAA-255 / R6) OX=171101 GN=spr0033 PE=4 SV=1	33.084	52	6	68	6	145	16.2	5.4	51.95	0.776	-0.37	0.394002	1.06647e+06	2.13595e+06	High	High	High	High	High	High	High	High	High	High	High	High	High	High	High	High	High	High
High	Q8DPZ6	Thymidine kinase OS=Streptococcus pneumoniae (strain ATCC BAA-255 / R6) OX=171101 GN=tdk PE=3 SV=1	32.94	45	8	73	8	199	22.8	5.99	50.74	0.843	-0.25	0.575794	4.32322e+06	5.16844e+06	High	High	High	High	High	High	High	High	High	High	High	High	High	High	High	High	High	High
High	Q8DP75	ArsC family protein OS=Streptococcus pneumoniae (strain ATCC BAA-255 / R6) OX=171101 GN=spr1316 PE=3 SV=1	32.93	71	6	56	6	118	13.4	6.13	40.66	1.046	0.06	0.842666	3.97564e+06	3.7013e+06	High	High	High	High	High	High	High	High	High	Peak Found	High	Peak Found	High	High	High	High	High	High
High	Q8DN02	Response regulator OS=Streptococcus pneumoniae (strain ATCC BAA-255 / R6) OX=171101 GN=rr06 PE=4 SV=1	32.816	38	8	90	8	217	25.2	5.68	69.26	0.968	-0.05	0.940013	5.22963e+06	5.7296e+06	High	High	High	High	High	High	High	High	High	Peak Found	High	High	High	High	High	High	High	High
High	Q8CYB5	Uncharacterized protein OS=Streptococcus pneumoniae (strain ATCC BAA-255 / R6) OX=171101 GN=spr1740 PE=4 SV=1	32.743	49	4	73	4	136	15.9	9.01	116.92	0.798	-0.32	0.451629	2.15442e+06	3.21352e+06	High	High	High	High	High	High	High	High	High	High	High	High	High	High	High	High	High	High
High	P0A2Y3	Arginine repressor OS=Streptococcus pneumoniae (strain ATCC BAA-255 / R6) OX=171101 GN=argR PE=3 SV=1	32.597	42	6	70	6	148	17.1	7.12	13.95	1.343	0.43	0.279878	2.66645e+06	2.89292e+06	High	High	High	High	High	High	High	High	High	High	High	High	High	High	High	High	High	High
High	Q8CZ15	DUF3042 family protein OS=Streptococcus pneumoniae (strain ATCC BAA-255 / R6) OX=171101 GN=spr0586 PE=4 SV=1	32.576	70	5	117	5	56	6	10.51	185.81	0.588	-0.77	0.0670774	2.18317e+07	3.08624e+07	High	High	High	High	High	High	High	High	High	High	High	High	High	High	High	High	High	High
High	Q8DPU0	phosphate acetyltransferase OS=Streptococcus pneumoniae (strain ATCC BAA-255 / R6) OX=171101 GN=pta PE=3 SV=1	32.485	35	8	62	8	324	35.1	5.17	57.11	1.027	0.04	0.892137	3.72438e+06	3.48108e+06	High	High	High	High	High	High	High	High	High	High	High	High	High	High	High	High	High	High
High	Q8DPK0	Cof family protein OS=Streptococcus pneumoniae (strain ATCC BAA-255 / R6) OX=171101 GN=spr1125 PE=4 SV=1	32.47	36	8	76	8	264	29.5	4.86	34.52	1.135	0.18	0.625582	1.398e+06	1.81815e+06	High	High	High	High	High	High	High	High	High	High	High	High	High	High	High	High	High	High
High	Q8DR79	5-keto-D-gluconate 5-reductase OS=Streptococcus pneumoniae (strain ATCC BAA-255 / R6) OX=171101 GN=gno PE=4 SV=1	32.375	32	6	37	6	271	29	5.31	42.41	0.66	-0.6	0.154238	1.78622e+06	3.28095e+06	Peak Found	Peak Found	Peak Found	Peak Found	High	High	High	High	High	Peak Found	Peak Found	Peak Found	High	High	High	High	High	High
High	Q8CWT6	Glucose-1-phosphate thymidylyltransferase OS=Streptococcus pneumoniae (strain ATCC BAA-255 / R6) OX=171101 GN=cps2L PE=3 SV=1	32.374	41	8	63	8	289	32.2	4.89	19.68	1.166	0.22	0.560967	1.71206e+06	1.38319e+06	High	High	High	High	High	High	High	High	High	Peak Found	Peak Found	Peak Found	High	High	High	High	High	High
High	Q8DP68	NADPH-dependent FMN reductase-like domain-containing protein OS=Streptococcus pneumoniae (strain ATCC BAA-255 / R6) OX=171101 GN=spr1325 PE=4 SV=1	32.071	43	8	104	8	201	22.6	5.3	50.76	0.872	-0.2	0.658174	5.09505e+06	7.76981e+06	High	High	High	High	High	High	High	High	High	High	High	High	High	High	High	High	High	High
High	P59662	Signal peptidase I OS=Streptococcus pneumoniae (strain ATCC BAA-255 / R6) OX=171101 GN=lepB PE=3 SV=1	31.904	33	7	95	7	204	23.5	6.24	70	0.767	-0.38	0.371118	4.33276e+06	5.58085e+06	High	High	High	High	High	High	High	High	High	High	High	High	High	High	High	High	High	High
High	Q8DNS8	Phosphotransferase system enzyme II OS=Streptococcus pneumoniae (strain ATCC BAA-255 / R6) OX=171101 GN=scrA PE=4 SV=1	31.843	15	7	89	7	627	65.6	5.41	82.1	0.957	-0.06	0.90932	1.86631e+06	2.00291e+06	High	High	High	High	High	High	High	High	High	High	High	High	High	High	High	High	High	High
High	Q8CYI5	Transposase OS=Streptococcus pneumoniae (strain ATCC BAA-255 / R6) OX=171101 GN=spr1416 PE=4 SV=1	31.58	34	4	104	4	128	14.9	4.45	48.65	0.776	-0.37	0.392699	5.06406e+06	5.74449e+06	High	High	High	High	High	High	High	High	High	High	High	High	High	High	High	High	High	High
High	Q8DRK0	histidine kinase OS=Streptococcus pneumoniae (strain ATCC BAA-255 / R6) OX=171101 GN=hk08 PE=4 SV=1	31.559	27	7	56	7	350	38.8	5.58	27.16	1.233	0.3	0.435997	2.92833e+06	1.9179e+06	High	High	High	High	High	High	High	High	High	High	High	High	High	High	High	High	High	High
High	Q8DQA5	DNA polymerase III subunit gamma/tau OS=Streptococcus pneumoniae (strain ATCC BAA-255 / R6) OX=171101 GN=dnaX PE=3 SV=1	31.445	21	8	82	8	551	60.8	5.39	40.42	0.947	-0.08	0.879036	4.7964e+06	5.19091e+06	High	High	High	High	High	High	High	High	High	High	High	High	High	High	High	High	High	High
High	Q8DPE4	N-ethylammeline chlorohydrolase OS=Streptococcus pneumoniae (strain ATCC BAA-255 / R6) OX=171101 GN=trzA PE=4 SV=1	31.435	28	9	55	9	488	54.4	5.34	1.88	1.041	0.06	0.854789	2.07735e+06	2.10434e+06	High	High	High	High	High	High	High	High	High	High	High	High	High	High	High	High	High	High
High	Q8CZ65	Seryl-tRNA synthetase OS=Streptococcus pneumoniae (strain ATCC BAA-255 / R6) OX=171101 GN=spr0366 PE=4 SV=1	31.371	57	5	143	5	103	12	4.88	124.45	1.224	0.29	0.451882	1.39439e+07	1.25279e+07	High	High	High	High	High	High	High	High	High	High	High	High	High	High	High	High	High	High
High	Q8DQH1	DEAD-box ATP-dependent RNA helicase CshB OS=Streptococcus pneumoniae (strain ATCC BAA-255 / R6) OX=171101 GN=rheB PE=3 SV=1	31.364	26	7	38	7	447	50.8	9.63	34.87	0.898	-0.16	0.734754	1.22179e+06	1.2711e+06	High	High	High	High	High	High	High	High	High	High	High	High	Peak Found	Peak Found	High	High	High	High
High	Q8DNE1	Membrane protein insertase YidC 1 OS=Streptococcus pneumoniae (strain ATCC BAA-255 / R6) OX=171101 GN=yidC1 PE=3 SV=1	31.324	21	5	63	5	308	34	9.7	59.71	0.672	-0.57	0.173189	2.40394e+06	3.89079e+06	High	High	High	High	High	High	High	High	High	High	High	High	High	High	High	High	High	High
High	P0A4N4	Maltodextrin transport system permease protein MalD OS=Streptococcus pneumoniae (strain ATCC BAA-255 / R6) OX=171101 GN=malD PE=3 SV=1	31.095	26	7	91	7	280	31.5	9.57	87.09	0.726	-0.46	0.276529	2.08665e+06	2.39808e+06	High	High	High	High	High	High	High	High	High	High	High	High	High	High	High	High	High	High
High	Q8CWS9	Large ribosomal subunit protein uL11 OS=Streptococcus pneumoniae (strain ATCC BAA-255 / R6) OX=171101 GN=rplK PE=3 SV=1	31.02	42	5	102	5	141	14.8	9.7	130.92	0.553	-0.85	0.0409076	5.93565e+06	1.57345e+07	High	High	High	High	High	High	High	High	High	High	High	High	High	High	High	High	High	High
High	Q8DNR0	Methyltransferase domain-containing protein OS=Streptococcus pneumoniae (strain ATCC BAA-255 / R6) OX=171101 GN=spr1588 PE=4 SV=1	30.895	35	7	59	7	248	28.7	4.72	46.66	1.205	0.27	0.484915	3.03891e+06	2.33621e+06	Peak Found	High	Peak Found	High	High	High	High	High	High	Peak Found	Peak Found	High	High	High	High	High	High	High
High	Q8CWS2	Purine nucleoside phosphorylase OS=Streptococcus pneumoniae (strain ATCC BAA-255 / R6) OX=171101 GN=pnp PE=3 SV=1	30.83	30	5	54	5	269	28.9	5.24	18.84	0.932	-0.1	0.835118	2.18169e+06	2.5043e+06	High	High	Peak Found	Peak Found	High	High	High	High	High	Peak Found	High	High	High	High	High	High	High	High
High	Q8DP46	Transport protein OS=Streptococcus pneumoniae (strain ATCC BAA-255 / R6) OX=171101 GN=spr1357 PE=3 SV=1	30.609	27	7	70	7	388	43.3	9.11	41.68	1.071	0.1	0.777149	2.31667e+06	1.96769e+06	High	High	High	High	High	High	High	High	High	High	High	High	High	High	High	High	High	High
High	Q8DQC0	ABC transporter membrane-spanning permease-ribose/galactose transport OS=Streptococcus pneumoniae (strain ATCC BAA-255 / R6) OX=171101 GN=ABC-MSP PE=4 SV=1	30.589	17	5	97	5	361	38.7	9.7	49.74	0.555	-0.85	0.0416857	3.47631e+06	6.3441e+06	High	High	High	High	High	High	High	High	High	High	High	High	High	High	High	High	High	High
High	Q8DRQ2	Peptidyl-tRNA hydrolase OS=Streptococcus pneumoniae (strain ATCC BAA-255 / R6) OX=171101 GN=pth PE=3 SV=1	30.552	40	6	64	6	189	21.4	8.91	46.26	1.114	0.16	0.673307	1.45037e+06	1.35699e+06	High	High	High	High	High	High	High	High	High	High	High	High	High	High	High	High	High	High
High	Q8DMZ3	CAAX amino protease family protein OS=Streptococcus pneumoniae (strain ATCC BAA-255 / R6) OX=171101 GN=spr2007 PE=4 SV=1	30.496	72	4	35	4	88	10.2	5.5	39.65	0.793	-0.33	0.437741	1.24367e+06	1.02475e+06	High	High	High	High	High	High	High	High	High	High	High	High	High	High	High	High	High	High
High	P0A474	Large ribosomal subunit protein uL14 OS=Streptococcus pneumoniae (strain ATCC BAA-255 / R6) OX=171101 GN=rplN PE=3 SV=1	30.492	32	5	194	5	122	13	10.27	219.69	0.952	-0.07	0.894457	2.97538e+07	3.59778e+07	High	High	High	High	High	High	High	High	High	High	High	High	High	High	High	High	High	High
High	P0A4I6	Sensor protein CiaH OS=Streptococcus pneumoniae (strain ATCC BAA-255 / R6) OX=171101 GN=ciaH PE=3 SV=1	30.464	29	9	46	9	444	50.6	8.7	4.37	0.893	-0.16	0.720726	1.2677e+06	1.32925e+06	High	High	High	High	High	High	High	High	High	High	High	High	High	High	High	High	High	High
High	Q8DR98	Phosphotransferase system, mannose-specific EIIC OS=Streptococcus pneumoniae (strain ATCC BAA-255 / R6) OX=171101 GN=manM PE=4 SV=1	30.443	28	5	131	5	267	27.2	5.05	250.74	0.712	-0.49	0.248576	1.1725e+07	1.36913e+07	High	High	High	High	High	High	High	High	High	High	High	High	High	High	High	High	High	High
High	Q8DNK8	Galactose-1-phosphate uridylyltransferase 2 OS=Streptococcus pneumoniae (strain ATCC BAA-255 / R6) OX=171101 GN=galT2 PE=3 SV=1	30.35	21	8	43	8	493	56.2	5.22	13.56	1.127	0.17	0.643364	1.51809e+06	1.55418e+06	Peak Found	Peak Found	Peak Found	High	High	High	High	High	High	Peak Found	Peak Found	Peak Found	High	High	High	High	High	High
High	P59658	Ribosomal RNA small subunit methyltransferase H OS=Streptococcus pneumoniae (strain ATCC BAA-255 / R6) OX=171101 GN=rsmH PE=3 SV=1	30.305	32	7	32	7	316	36	6.98	11.81	1.132	0.18	0.633647	2.44569e+06	1.49043e+06	High	Peak Found	High	High	High	High	High	High	High	Peak Found	Peak Found	Peak Found	High	High	High	High	High	High
High	Q8DQD4	ABC transporter ATP-binding protein-glutamine transport OS=Streptococcus pneumoniae (strain ATCC BAA-255 / R6) OX=171101 GN=glnQ PE=4 SV=1	30.257	52	8	86	8	244	27.1	5.12	50.94	1.103	0.14	0.69949	4.11476e+06	2.97489e+06	High	High	High	High	High	High	High	High	High	High	High	High	High	High	High	High	High	High
High	Q8DPU3	CYTH domain-containing protein OS=Streptococcus pneumoniae (strain ATCC BAA-255 / R6) OX=171101 GN=spr1003 PE=4 SV=1	30.243	53	7	63	7	189	22.3	6.37	25.92	1.141	0.19	0.612496	2.15749e+06	2.39114e+06	High	High	High	High	High	High	High	High	High	High	Peak Found	Peak Found	High	High	High	High	High	High
High	Q8CZ30	N-acetyltransferase domain-containing protein OS=Streptococcus pneumoniae (strain ATCC BAA-255 / R6) OX=171101 GN=spr0518 PE=3 SV=1	30.2	29	9	67	9	294	33.6	4.96	5.08	1.257	0.33	0.397179	1.91968e+07	3.05361e+07	High	High	High	High	High	High	High	High	High	Peak Found	High	High	High	High	High	High	High	High
High	Q8DNB8	Transcription termination/antitermination protein NusG OS=Streptococcus pneumoniae (strain ATCC BAA-255 / R6) OX=171101 GN=nusG PE=3 SV=1	29.893	49	7	126	7	183	20.9	4.86	101.84	0.813	-0.3	0.491798	7.94754e+06	1.03673e+07	High	High	High	High	High	High	High	High	High	High	High	High	High	High	High	High	High	High
High	Q8DPP5	PTS system lactose-specific EIICB component OS=Streptococcus pneumoniae (strain ATCC BAA-255 / R6) OX=171101 GN=lacE PE=4 SV=1	29.765	16	8	56	8	563	61	6.6	11.46	0.71	-0.49	0.243858	932487	1.98579e+06	High	High	High	High	High	High	High	High	High	High	High	High	High	High	High	High	High	High
High	Q8DNA3	Preprotein translocase subunit YajC OS=Streptococcus pneumoniae (strain ATCC BAA-255 / R6) OX=171101 GN=spr1840 PE=3 SV=1	29.604	53	3	84	3	99	11	5.45	175.92	0.832	-0.27	0.542516	1.45363e+07	1.61261e+07	High	High	High	High	High	High	High	High	High	High	High	High	High	High	High	High	High	High
High	Q8CWV8	Large ribosomal subunit protein uL3 OS=Streptococcus pneumoniae (strain ATCC BAA-255 / R6) OX=171101 GN=rplC PE=3 SV=1	29.368	36	6	76	6	208	22.2	10.14	49.92	0.495	-1.01	0.0148259	2.07143e+06	5.64247e+06	High	High	High	High	High	High	High	High	High	High	High	High	High	High	High	High	High	High
High	Q8DQE7	4-methyl-5(B-hydroxyethyl)-thiazole monophosphate biosynthesis protein OS=Streptococcus pneumoniae (strain ATCC BAA-255 / R6) OX=171101 GN=thiJ PE=4 SV=1	29.333	56	5	37	5	184	20.2	4.78	16.65	0.724	-0.47	0.271566	1.26244e+06	1.68216e+06	Peak Found	Peak Found	High	High	High	High	High	High	High	Not Found	High	High	High	High	High	High	High	High
High	Q8DQR4	Single-stranded-DNA-specific exonuclease RecJ OS=Streptococcus pneumoniae (strain ATCC BAA-255 / R6) OX=171101 GN=recJ PE=3 SV=1	29.141	12	7	63	7	744	82.9	4.7	43.55	1.185	0.24	0.522935	1.783e+06	1.45765e+06	High	High	High	High	High	High	High	High	High	High	High	Peak Found	High	High	High	High	High	High
High	Q8DQ15	Regulator of chromosome segregation OS=Streptococcus pneumoniae (strain ATCC BAA-255 / R6) OX=171101 GN=rocS PE=1 SV=1	29.125	50	8	73	8	163	19	4.94	12.44	0.683	-0.55	0.192854	2.33342e+06	3.51298e+06	High	High	High	High	High	High	High	High	High	High	High	High	High	High	High	High	High	High
High	Q8DR57	Cell cycle protein GpsB OS=Streptococcus pneumoniae (strain ATCC BAA-255 / R6) OX=171101 GN=gpsB PE=1 SV=2	28.951	50	7	159	7	109	12.6	4.83	146.88	0.685	-0.55	0.195993	3.09816e+07	4.79108e+07	High	High	High	High	High	High	High	High	High	High	High	High	High	High	High	High	High	High
High	Q8CYB8	Cell wall-active antibiotics response LiaF-like C-terminal domain-containing protein OS=Streptococcus pneumoniae (strain ATCC BAA-255 / R6) OX=171101 GN=spr1730 PE=4 SV=1	28.691	38	6	109	6	224	24.9	8.22	104.32	0.91	-0.14	0.771501	6.96435e+06	7.67847e+06	High	High	High	High	High	High	High	High	High	High	High	High	High	High	High	High	High	High
High	P63788	ATP-dependent Clp protease proteolytic subunit OS=Streptococcus pneumoniae (strain ATCC BAA-255 / R6) OX=171101 GN=clpP PE=1 SV=1	28.682	38	5	107	5	196	21.3	4.88	70.05	1.1	0.14	0.706913	7.31966e+06	6.9317e+06	High	High	High	High	High	High	High	High	High	High	High	High	High	High	High	High	High	High
High	Q8DP40	UDP-N-acetylmuramate--L-alanine ligase OS=Streptococcus pneumoniae (strain ATCC BAA-255 / R6) OX=171101 GN=murC PE=3 SV=1	28.56	32	8	43	8	444	49.8	5.77	7.78	0.915	-0.13	0.785733	2.28434e+06	2.5193e+06	High	Peak Found	High	High	High	High	High	High	High	High	High	High	High	High	High	High	High	High
High	Q8DQQ7	Nitroreductase OS=Streptococcus pneumoniae (strain ATCC BAA-255 / R6) OX=171101 GN=nrd PE=4 SV=1	28.52	55	8	108	8	201	22.6	6.81	53.74	1.114	0.16	0.673793	3.81182e+06	3.45509e+06	High	High	High	High	High	High	High	High	High	High	High	High	High	High	High	High	High	High
High	Q8DNF8	tRNA threonylcarbamoyladenosine biosynthesis protein TsaE OS=Streptococcus pneumoniae (strain ATCC BAA-255 / R6) OX=171101 GN=spr1761 PE=3 SV=1	28.505	40	6	86	6	147	16.4	4.82	79.17	1.121	0.16	0.658122	6.70521e+06	6.06373e+06	High	High	High	High	High	High	High	High	High	High	High	High	High	High	High	High	High	High
High	Q8DRC4	DEOR-type transcriptional regulator OS=Streptococcus pneumoniae (strain ATCC BAA-255 / R6) OX=171101 GN=deoR PE=4 SV=1	28.394	31	7	80	7	264	30	8.88	41.85	0.868	-0.2	0.646628	2.19344e+06	2.99833e+06	High	High	High	High	High	High	High	High	High	High	High	High	High	High	High	High	High	High
High	Q8DPP9	Glutaredoxin-like protein NrdH OS=Streptococcus pneumoniae (strain ATCC BAA-255 / R6) OX=171101 GN=nrdH PE=3 SV=1	28.36	63	3	76	3	78	8.9	8.46	100.11	0.962	-0.06	0.923844	7.76715e+06	3.82314e+06	High	High	High	High	High	High	High	High	High	High	High	High	High	High	High	High	High	High
High	Q8DP19	Cation efflux protein cytoplasmic domain-containing protein OS=Streptococcus pneumoniae (strain ATCC BAA-255 / R6) OX=171101 GN=spr1411 PE=4 SV=1	28.26	18	5	56	5	394	44.4	5.53	77.39	0.862	-0.21	0.629371	2.71273e+06	2.50375e+06	High	High	High	High	High	High	High	High	High	High	High	High	High	High	High	High	High	High
High	Q8DP21	S-transferase OS=Streptococcus pneumoniae (strain ATCC BAA-255 / R6) OX=171101 GN=spr1409 PE=4 SV=1	28.228	35	8	41	8	263	29.5	5.11	28.02	1.066	0.09	0.789882	2.44695e+06	2.2996e+06	High	High	High	Peak Found	High	Peak Found	High	High	High	High	High	High	High	High	High	High	High	High
High	Q8DQH7	ABC transporter ATP-binding protein-branched chain amino acid transport OS=Streptococcus pneumoniae (strain ATCC BAA-255 / R6) OX=171101 GN=livF PE=4 SV=1	28.219	41	8	83	8	236	25.6	7.4	33.73	0.91	-0.14	0.769978	4.17114e+06	4.58168e+06	High	High	High	High	High	High	High	High	High	High	High	High	High	High	High	High	High	High
High	P59657	Bifunctional folate synthesis protein OS=Streptococcus pneumoniae (strain ATCC BAA-255 / R6) OX=171101 GN=sulD PE=1 SV=1	28.174	27	7	71	7	270	31.1	5.21	19.89	0.66	-0.6	0.155073	1.89981e+06	1.73787e+06	High	High	High	High	High	High	High	High	High	High	Peak Found	High	High	High	High	High	High	High
High	Q8DQ68	Putative agmatine deiminase OS=Streptococcus pneumoniae (strain ATCC BAA-255 / R6) OX=171101 GN=aguA PE=3 SV=1	28.173	22	6	48	6	361	40.3	4.59	30.32	1.382	0.47	0.237518	1.76907e+06	1.41199e+06	High	High	High	High	High	High	High	High	High	Peak Found	Peak Found	Peak Found	High	High	High	High	High	High
High	Q8DPB3	Phosphate transport system permease protein PstA OS=Streptococcus pneumoniae (strain ATCC BAA-255 / R6) OX=171101 GN=pstA PE=3 SV=1	28.16	21	5	81	5	294	31.6	9.44	80.56	0.818	-0.29	0.505033	7.08668e+06	1.00643e+07	High	High	High	High	High	High	High	High	High	High	High	High	High	High	High	High	High	High
High	Q8DPV2	3-hydroxyacyl-[acyl-carrier-protein] dehydratase FabZ OS=Streptococcus pneumoniae (strain ATCC BAA-255 / R6) OX=171101 GN=spr0991 PE=1 SV=1	28.071	22	6	29	6	425	47.6	8.28	10.92	0.533	-0.91	0.0421842	350476	622143	High	Peak Found	Peak Found	Peak Found	Peak Found	Peak Found	Peak Found	Peak Found	Peak Found	Peak Found	Peak Found	Peak Found	High	High	High	High	High	High
High	P66201	Large ribosomal subunit protein bL31-B OS=Streptococcus pneumoniae (strain ATCC BAA-255 / R6) OX=171101 GN=rpmE2 PE=3 SV=1	27.957	71	4	61	4	80	9.4	9	57.46	0.538	-0.89	0.0321241	4.40196e+06	6.84474e+06	High	High	High	High	High	High	High	High	High	High	High	High	High	High	High	High	High	High
High	Q8DR69	Phospho-N-acetylmuramoyl-pentapeptide-transferase OS=Streptococcus pneumoniae (strain ATCC BAA-255 / R6) OX=171101 GN=mraY PE=3 SV=1	27.938	14	4	84	4	326	36	8.72	54.11	0.849	-0.24	0.592246	7.27983e+06	1.02622e+07	High	High	High	High	High	High	High	High	High	High	High	High	High	High	High	High	High	High
High	P65780	NAD kinase OS=Streptococcus pneumoniae (strain ATCC BAA-255 / R6) OX=171101 GN=nadK PE=3 SV=1	27.807	31	8	35	8	272	31	8.97	17.34	0.527	-0.92	0.0266183	1.20717e+06	1.3765e+06	Peak Found	High	High	Peak Found	Peak Found	Peak Found	Peak Found	Peak Found	Peak Found	High	High	High	High	High	High	Peak Found	High	High
High	Q8CYV1	GP-PDE domain-containing protein OS=Streptococcus pneumoniae (strain ATCC BAA-255 / R6) OX=171101 GN=spr0897 PE=4 SV=1	27.762	18	9	51	9	589	69.1	7.61	14.48	0.925	-0.11	0.815617	1.48928e+06	3.44784e+06	High	Peak Found	High	High	High	High	High	High	High	High	High	High	High	High	High	High	High	High
High	P66340	Small ribosomal subunit protein uS10 OS=Streptococcus pneumoniae (strain ATCC BAA-255 / R6) OX=171101 GN=rpsJ PE=3 SV=1	27.684	44	5	377	5	102	11.6	10.05	432.89	0.591	-0.76	0.0702974	1.0738e+08	1.74092e+08	High	High	High	High	High	High	High	High	High	High	High	High	High	High	High	High	High	High
High	Q8DN50	23S rRNA m1G745 methyltransferase OS=Streptococcus pneumoniae (strain ATCC BAA-255 / R6) OX=171101 GN=rrmA PE=4 SV=1	27.553	34	7	63	7	282	32	6.09	18.7	1.225	0.29	0.448798	3.56501e+06	2.85712e+06	High	High	High	High	High	High	High	High	High	High	High	High	High	High	High	High	High	High
High	Q8CWW1	Aldose 1-epimerase OS=Streptococcus pneumoniae (strain ATCC BAA-255 / R6) OX=171101 GN=galM PE=3 SV=1	27.529	32	6	46	6	345	37.7	4.81	30.59	1.164	0.22	0.563685	3.51467e+06	3.21739e+06	Peak Found	High	High	High	High	High	High	High	High	Peak Found	Peak Found	Peak Found	High	High	High	High	High	High
High	Q8DQP2	Na+/H+ antiporter OS=Streptococcus pneumoniae (strain ATCC BAA-255 / R6) OX=171101 GN=nha2 PE=4 SV=1	27.472	13	6	32	6	684	77.7	6.43	17.53	0.877	-0.19	0.689958	970155	1.02659e+06	High	High	High	High	High	High	High	High	High	High	High	High	High	High	High	High	High	High
High	Q8DQ21	Phosphoglycerate mutase OS=Streptococcus pneumoniae (strain ATCC BAA-255 / R6) OX=171101 GN=gpmB PE=4 SV=1	27.428	38	6	58	6	206	23.3	7.5	12.54	1.26	0.33	0.391649	1.55908e+06	1.2246e+06	Peak Found	High	High	High	High	High	High	High	High	High	Peak Found	Peak Found	High	High	High	High	High	High
High	P0A4J7	Superoxide dismutase [Mn] OS=Streptococcus pneumoniae (strain ATCC BAA-255 / R6) OX=171101 GN=sodA PE=3 SV=2	26.986	45	6	54	6	201	22.4	5.06	30.5	1.553	0.64	0.111239	3.78687e+06	2.26601e+06	High	High	High	High	High	High	High	High	High	High	High	High	High	High	Peak Found	High	High	High
High	Q8CYI9	NADPH-dependent FMN reductase-like domain-containing protein OS=Streptococcus pneumoniae (strain ATCC BAA-255 / R6) OX=171101 GN=spr1402 PE=4 SV=1	26.908	43	6	65	6	209	23.3	6.2	16.55	1.037	0.05	0.866587	1.86502e+06	1.54513e+06	High	High	High	High	High	High	High	High	High	High	High	High	High	High	High	High	High	High
High	Q8DQ49	Ribosome-recycling factor OS=Streptococcus pneumoniae (strain ATCC BAA-255 / R6) OX=171101 GN=frr PE=3 SV=1	26.652	41	6	58	6	185	20.6	6.04	38.24	1.03	0.04	0.884213	4.87096e+06	5.31477e+06	Peak Found	Peak Found	Peak Found	High	High	High	High	High	High	High	High	High	High	High	High	High	High	High
High	P67414	Uridine kinase OS=Streptococcus pneumoniae (strain ATCC BAA-255 / R6) OX=171101 GN=udk PE=3 SV=1	26.631	30	5	60	5	212	24.5	5.87	42.43	1.786	0.84	0.0370209	2.63573e+06	1.3402e+06	High	High	High	High	High	High	High	High	High	Peak Found	High	High	High	High	High	High	High	High
High	Q8DMX8	CDP-diacylglycerol--glycerol-3-phosphate 3-phosphatidyltransferase OS=Streptococcus pneumoniae (strain ATCC BAA-255 / R6) OX=171101 GN=pgsA PE=3 SV=1	26.626	34	6	77	6	181	20	9.17	60.36	0.906	-0.14	0.757571	3.41229e+06	2.09958e+06	High	High	High	High	High	High	High	High	High	High	High	High	High	High	High	High	High	High
High	Q8DNT2	ABC transporter membrane-spanning permease-Na+ export OS=Streptococcus pneumoniae (strain ATCC BAA-255 / R6) OX=171101 GN=natB PE=4 SV=1	26.579	16	5	54	5	399	43.9	7.14	14.7	0.557	-0.84	0.0432692	729677	1.66346e+06	High	High	High	High	Peak Found	High	High	High	High	High	High	High	High	High	High	High	High	High
High	Q8DQH6	CBS domain containing protein OS=Streptococcus pneumoniae (strain ATCC BAA-255 / R6) OX=171101 GN=spr0664 PE=4 SV=1	26.511	40	5	52	5	218	24.2	5.12	69.55	0.631	-0.66	0.113831	1.66384e+06	2.71542e+06	High	High	High	High	High	High	High	High	High	Peak Found	High	High	High	High	High	High	High	High
High	Q8DQI6	DegV domain-containing protein spr0652 OS=Streptococcus pneumoniae (strain ATCC BAA-255 / R6) OX=171101 GN=spr0652 PE=1 SV=1	26.503	22	6	77	6	281	30.6	4.97	58.58	1.228	0.3	0.445123	5.02896e+06	5.153e+06	High	High	High	High	High	High	High	High	High	High	High	High	High	High	High	High	High	High
High	Q8DQP9	Antibiotic ABC transporter permease OS=Streptococcus pneumoniae (strain ATCC BAA-255 / R6) OX=171101 GN=spr0558 PE=4 SV=1	26.451	22	5	54	5	286	32.4	9.61	62.45	1.345	0.43	0.278261	4.08562e+06	3.12133e+06	High	High	High	High	High	High	High	High	High	High	High	High	High	High	High	High	High	High
High	Q8DN27	ArcT OS=Streptococcus pneumoniae (strain ATCC BAA-255 / R6) OX=171101 GN=spr1960 PE=4 SV=1	26.446	28	9	24	9	443	48.8	4.81	3.97	0.808	-0.31	0.502919	618990	903225	Peak Found	High	Peak Found	Peak Found	Peak Found	High	High	High	High	Peak Found	Peak Found	Peak Found	High	Peak Found	High	High	High	High
High	Q8DPK8	N-acetyltransferase domain-containing protein OS=Streptococcus pneumoniae (strain ATCC BAA-255 / R6) OX=171101 GN=spr1117 PE=3 SV=1	26.384	33	6	70	6	187	22.6	8.4	31.91	1.202	0.27	0.491105	2.3885e+06	2.26808e+06	High	High	High	High	High	High	High	High	High	Peak Found	Peak Found	Peak Found	High	High	High	High	High	High
High	Q8DQP6	Phosphotransferase system sugar-specific EII component OS=Streptococcus pneumoniae (strain ATCC BAA-255 / R6) OX=171101 GN=PTS-EII PE=4 SV=1	26.378	32	5	131	5	173	19.8	5.01	84.24	0.861	-0.22	0.625849	8.32949e+06	8.08673e+06	High	High	High	High	High	High	High	High	High	High	High	High	High	High	High	High	High	High
High	Q8DPL7	Response regulator OS=Streptococcus pneumoniae (strain ATCC BAA-255 / R6) OX=171101 GN=rr02 PE=1 SV=1	26.237	44	7	28	7	251	28.9	5.19	14.52	0.545	-0.88	0.0377849	682494	1.35441e+06	Peak Found	High	High	Peak Found	Peak Found	Peak Found	Peak Found	High	High	Peak Found	High	High	High	High	High	High	Peak Found	High
High	Q8DN40	PTS ascorbate transporter subunit IIC OS=Streptococcus pneumoniae (strain ATCC BAA-255 / R6) OX=171101 GN=spr1938 PE=4 SV=1	26.221	13	5	100	5	448	46.8	9.03	83.19	1.802	0.85	0.0343545	7.89425e+06	5.02471e+06	High	High	High	High	High	High	High	High	High	High	High	High	High	High	High	High	High	High
High	Q8DPS6	1,4-alpha-glucan branching enzyme GlgB OS=Streptococcus pneumoniae (strain ATCC BAA-255 / R6) OX=171101 GN=glgB PE=3 SV=1	26.134	17	9	30	9	642	75.5	5.82	1.62	0.891	-0.17	0.714684	1.3493e+06	2.63245e+06	Peak Found	Peak Found	High	High	High	High	High	High	High	Peak Found	Peak Found	High	High	High	High	High	High	High
High	Q8DP80	Hydrolase OS=Streptococcus pneumoniae (strain ATCC BAA-255 / R6) OX=171101 GN=spr1306 PE=4 SV=1	26.051	33	7	42	7	275	30.7	4.78	16.11	1.266	0.34	0.383852	1.33497e+06	1.21102e+06	High	High	High	High	High	High	High	High	High	High	High	Peak Found	High	High	High	High	High	High
High	Q8CYC5	SnoaL-like domain-containing protein OS=Streptococcus pneumoniae (strain ATCC BAA-255 / R6) OX=171101 GN=spr1679 PE=4 SV=1	25.957	24	4	42	4	254	29.4	4.91	40.2	1.557	0.64	0.109072	1.60231e+06	1.26402e+06	High	High	High	High	High	High	High	High	High	High	High	High	Peak Found	High	High	High	High	High
High	Q8DQV1	Ribosome-binding factor A OS=Streptococcus pneumoniae (strain ATCC BAA-255 / R6) OX=171101 GN=rbfA PE=3 SV=2	25.935	49	5	74	5	116	13.3	9.17	21.05	0.54	-0.89	0.0329945	2.33655e+06	4.68795e+06	High	High	High	High	High	High	High	High	High	Peak Found	High	High	High	High	High	High	High	High
High	P0A4N0	Oligopeptide transport system permease protein AmiD OS=Streptococcus pneumoniae (strain ATCC BAA-255 / R6) OX=171101 GN=amiD PE=3 SV=1	25.931	20	7	51	7	308	34.6	9.38	67.84	0.772	-0.37	0.384448	1.25382e+06	1.99897e+06	High	High	High	High	High	High	High	High	High	High	High	High	High	High	High	High	High	High
High	Q8CZB8	DUF1700 domain-containing protein OS=Streptococcus pneumoniae (strain ATCC BAA-255 / R6) OX=171101 GN=spr0088 PE=4 SV=1	25.917	24	3	48	3	197	21.3	6.8	47.23	0.363	-1.46	0.00041523	858364	2.30083e+06	High	High	High	High	High	High	High	High	High	High	High	High	High	High	High	High	High	High
High	Q8DNB0	HTH gntR-type domain-containing protein OS=Streptococcus pneumoniae (strain ATCC BAA-255 / R6) OX=171101 GN=spr1832 PE=4 SV=1	25.869	31	7	56	7	242	28	7.97	43.77	0.78	-0.36	0.40368	1.57338e+06	1.52536e+06	High	High	High	High	High	High	High	High	High	Peak Found	Peak Found	High	High	High	High	High	High	High
High	P66445	Small ribosomal subunit protein bS16 OS=Streptococcus pneumoniae (strain ATCC BAA-255 / R6) OX=171101 GN=rpsP PE=3 SV=1	25.706	43	3	99	3	90	10.2	10.27	163.91	0.62	-0.69	0.100015	9.19858e+06	1.29381e+07	High	High	High	High	High	High	High	High	High	High	High	High	High	High	High	High	High	High
High	Q8DQI2	UPF0298 protein spr0657 OS=Streptococcus pneumoniae (strain ATCC BAA-255 / R6) OX=171101 GN=spr0657 PE=3 SV=1	25.692	56	3	53	3	82	9.9	9.5	106.85	1.064	0.09	0.79402	2.91043e+06	3.99013e+06	High	High	High	High	High	High	High	High	High	High	Peak Found	High	High	High	High	High	High	High
High	Q8DPI2	Ribitol-5-phosphate cytidylyltransferase OS=Streptococcus pneumoniae (strain ATCC BAA-255 / R6) OX=171101 GN=tarI PE=1 SV=1	25.643	28	5	55	5	235	26.2	5.36	26	1.028	0.04	0.889702	1.94632e+06	2.09291e+06	High	High	High	High	High	High	High	High	High	High	Peak Found	High	High	High	High	High	High	High
High	Q8DPD2	Prephenate dehydrogenase OS=Streptococcus pneumoniae (strain ATCC BAA-255 / R6) OX=171101 GN=tyrA PE=4 SV=1	25.597	20	6	65	6	367	41	5.11	61.57	1.237	0.31	0.429293	2.04225e+06	1.64627e+06	High	High	High	High	High	High	High	High	High	High	High	High	High	High	High	High	High	High
High	Q8DQD6	Cytoplasmic protein OS=Streptococcus pneumoniae (strain ATCC BAA-255 / R6) OX=171101 GN=spr0726 PE=4 SV=1	25.542	46	2	74	2	76	8.8	4.46	123.64	0.958	-0.06	0.911543	6.39566e+06	6.42299e+06	High	High	High	High	High	High	High	High	High	High	High	High	High	High	High	High	High	High
High	Q8DQJ8	Phosphomethylpyrimidine kinase OS=Streptococcus pneumoniae (strain ATCC BAA-255 / R6) OX=171101 GN=thiD PE=3 SV=1	25.369	43	7	38	7	263	28.3	6.43	48.38	1.247	0.32	0.413482	1.83066e+06	1.77256e+06	High	Peak Found	High	High	High	High	High	High	High	Peak Found	Peak Found	Peak Found	High	High	High	High	High	High
High	Q8DQS2	ABC transporter membrane-spanning permease-Pep export OS=Streptococcus pneumoniae (strain ATCC BAA-255 / R6) OX=171101 GN=vex3 PE=4 SV=1	25.207	19	5	39	5	459	50	8.79	10.76	0.651	-0.62	0.142711	836777	1.32099e+06	High	High	High	High	High	High	High	High	High	High	High	High	High	Peak Found	Peak Found	High	High	High
High	Q8DPZ3	Release factor glutamine methyltransferase OS=Streptococcus pneumoniae (strain ATCC BAA-255 / R6) OX=171101 GN=prmC PE=3 SV=1	25.132	23	6	46	6	279	31.8	4.67	30.02	1.053	0.07	0.823675	3.64634e+06	2.35436e+06	Peak Found	Peak Found	Peak Found	High	High	High	High	High	High	Peak Found	Peak Found	Peak Found	High	High	High	High	High	High
High	Q8DQL4	ABC transporter domain-containing protein OS=Streptococcus pneumoniae (strain ATCC BAA-255 / R6) OX=171101 GN=ABC-NBD PE=4 SV=1	25.112	53	8	45	8	215	23.8	7.66	12.02	0.938	-0.09	0.852591	1.55255e+06	1.71905e+06	High	High	High	High	High	Peak Found	High	High	High	Peak Found	High	Peak Found	High	High	High	High	High	High
High	Q8DR19	Trans-2-decenoyl-[acyl-carrier-protein] isomerase OS=Streptococcus pneumoniae (strain ATCC BAA-255 / R6) OX=171101 GN=fabM PE=1 SV=1	25.062	26	6	65	6	261	28.7	6.16	6.96	0.952	-0.07	0.894925	2.0152e+06	2.2887e+06	High	High	Peak Found	High	High	High	High	High	High	Peak Found	High	High	High	High	High	High	High	High
High	Q8DNQ7	bis(5'-nucleosyl)-tetraphosphatase (symmetrical) OS=Streptococcus pneumoniae (strain ATCC BAA-255 / R6) OX=171101 GN=spr1591 PE=4 SV=1	25.02	40	8	45	8	197	22.6	5.11	9.13	0.872	-0.2	0.657277	1.48557e+06	1.93868e+06	High	High	High	High	High	High	High	High	High	High	High	High	High	High	High	High	High	High
High	Q8DPI0	Required for phosphorylcholine incorporation in teichoic and lipoteichoic acids OS=Streptococcus pneumoniae (strain ATCC BAA-255 / R6) OX=171101 GN=licD1 PE=4 SV=1	24.994	39	8	66	8	267	31.9	6.19	12.94	1.403	0.49	0.217177	2.97947e+06	2.53227e+06	High	High	High	High	High	High	High	High	High	Peak Found	High	High	High	High	High	High	High	High
High	Q8DRD5	Protein translocase subunit SecY OS=Streptococcus pneumoniae (strain ATCC BAA-255 / R6) OX=171101 GN=secY PE=3 SV=1	24.957	13	7	143	7	436	47.3	9.69	140.58	0.767	-0.38	0.371892	1.74914e+07	2.48903e+07	High	High	High	High	High	High	High	High	High	High	High	High	High	High	High	High	High	High
High	Q8DRP0	DNA repair protein RadA OS=Streptococcus pneumoniae (strain ATCC BAA-255 / R6) OX=171101 GN=radA PE=1 SV=1	24.942	35	8	29	8	420	45.8	5.54	2.14	1.006	0.01	0.935774	823176	780230	High	High	Peak Found	High	Peak Found	High	High	High	High	Peak Found	Peak Found	Peak Found	High	High	High	Peak Found	High	High
High	Q8DPE5	Protein kinase domain-containing protein OS=Streptococcus pneumoniae (strain ATCC BAA-255 / R6) OX=171101 GN=spr1205 PE=4 SV=1	24.925	10	9	49	9	878	101.5	6.14	3.33	1.015	0.02	0.927247	1.08895e+06	1.11885e+06	High	High	High	High	High	High	High	High	High	High	High	High	High	High	High	High	High	High
High	P0A3T5	Protein DpnD OS=Streptococcus pneumoniae (strain ATCC BAA-255 / R6) OX=171101 GN=dpnD PE=4 SV=1	24.904	46	6	44	6	153	18	4.65	43.05	1.128	0.17	0.641028	1.76651e+06	1.3176e+06	High	High	High	Peak Found	High	High	High	High	High	Peak Found	Peak Found	High	High	High	High	High	High	High
High	Q8CZ85	Phosphoribulokinase/uridine kinase domain-containing protein OS=Streptococcus pneumoniae (strain ATCC BAA-255 / R6) OX=171101 GN=spr0186 PE=4 SV=1	24.852	35	5	19	5	205	23.2	5.71	3.56	1.138	0.19	0.62022	1.93682e+06	2.4624e+06	High	Peak Found	High	High	High	High	Peak Found	High	Peak Found	Peak Found	Peak Found	Peak Found	High	High	High	High	High	High
High	P0A3L8	Homoserine kinase OS=Streptococcus pneumoniae (strain ATCC BAA-255 / R6) OX=171101 GN=thrB PE=3 SV=1	24.769	28	5	63	5	289	31.5	6.24	34.82	1.366	0.45	0.253763	3.27426e+06	2.61798e+06	High	High	High	High	High	High	High	High	High	Peak Found	High	Peak Found	High	High	High	High	High	High
High	Q8DPA6	Heme chaperone HemW OS=Streptococcus pneumoniae (strain ATCC BAA-255 / R6) OX=171101 GN=hemN PE=3 SV=1	24.738	25	6	30	6	376	42.7	5.43	16.08	1.096	0.13	0.714877	1.25742e+06	1.38205e+06	High	High	High	High	High	High	High	High	High	Peak Found	Peak Found	Peak Found	High	High	High	High	High	High
High	Q8DPZ1	N-acetyltransferase domain-containing protein OS=Streptococcus pneumoniae (strain ATCC BAA-255 / R6) OX=171101 GN=spr0927 PE=3 SV=1	24.633	37	3	38	3	156	17.6	7.46	62.17	0.904	-0.15	0.752246	2.12979e+06	2.44397e+06	High	High	High	High	High	High	High	High	High	High	High	High	High	High	High	High	High	High
High	Q8DRI7	ABC transporter ATP-binding protein-amino acid transport OS=Streptococcus pneumoniae (strain ATCC BAA-255 / R6) OX=171101 GN=ABC-NBD PE=4 SV=1	24.537	33	7	55	7	213	23.6	6.95	12.82	1.229	0.3	0.442477	1.7247e+06	1.29489e+06	High	High	High	High	High	High	High	High	High	High	High	High	High	High	High	High	High	High
High	Q8DQ00	Aspartate-semialdehyde dehydrogenase OS=Streptococcus pneumoniae (strain ATCC BAA-255 / R6) OX=171101 GN=asd PE=1 SV=1	24.499	23	5	47	5	358	38.9	5.22	20.64	1.164	0.22	0.564283	3.12173e+06	2.78235e+06	High	High	High	High	High	High	High	High	High	High	High	High	High	High	High	High	High	High
High	Q8DNM2	ABC transmembrane type-1 domain-containing protein OS=Streptococcus pneumoniae (strain ATCC BAA-255 / R6) OX=171101 GN=ABC-MSP PE=3 SV=1	24.485	10	5	53	5	563	62.6	9.82	15.33	0.431	-1.22	0.00448286	496985	1.33332e+06	High	High	High	High	High	High	High	High	High	High	High	High	High	High	High	High	High	High
High	Q8CYX1	Lipoprotein OS=Streptococcus pneumoniae (strain ATCC BAA-255 / R6) OX=171101 GN=spr0799 PE=4 SV=1	24.259	28	6	54	6	290	32.7	5.54	3.43	0.76	-0.4	0.354486	2.11747e+06	2.20502e+06	High	High	High	High	High	High	Peak Found	High	High	High	High	High	High	High	High	High	High	High
High	Q8DRA9	6-phospho-beta-glucosidase OS=Streptococcus pneumoniae (strain ATCC BAA-255 / R6) OX=171101 GN=bglA PE=3 SV=1	24.259	16	6	33	6	459	53.2	5.29	15.3	1.506	0.59	0.140954	1.12999e+06	661783	High	High	High	High	High	High	High	High	High	Peak Found	Peak Found	Peak Found	High	High	High	High	High	High
High	Q8CY69	PTS EIIB type-2 domain-containing protein OS=Streptococcus pneumoniae (strain ATCC BAA-255 / R6) OX=171101 GN=spr1939 PE=4 SV=1	24.184	32	3	79	3	94	10.1	4.36	104.39	2.789	1.48	0.000256439	7.62933e+06	4.50621e+06	High	High	High	High	High	High	High	High	High	High	High	High	High	High	High	High	High	High
High	Q8DP22	Formylmethionine deformylase OS=Streptococcus pneumoniae (strain ATCC BAA-255 / R6) OX=171101 GN=def PE=3 SV=1	24.13	53	4	46	4	136	15.4	5.53	83.5	0.913	-0.13	0.780816	1.8686e+06	2.16821e+06	High	High	High	High	High	High	High	High	High	High	High	High	High	High	High	High	High	High
High	Q8DPQ4	Uracil-DNA glycosylase OS=Streptococcus pneumoniae (strain ATCC BAA-255 / R6) OX=171101 GN=ung PE=3 SV=2	24.073	48	6	52	6	217	24.1	7.02	18.36	1.411	0.5	0.209525	1.87943e+06	1.36766e+06	High	High	High	High	High	High	High	High	High	High	High	High	High	High	High	High	High	High
High	Q8DNZ0	Required for expression of the phosphonate utilization phenotype in E. coli OS=Streptococcus pneumoniae (strain ATCC BAA-255 / R6) OX=171101 GN=phnA PE=3 SV=1	24.059	35	4	90	4	112	12.3	5.3	50.58	0.601	-0.73	0.079975	1.93138e+07	3.33065e+07	High	High	High	High	High	High	High	High	High	High	High	High	High	High	High	High	High	High
High	Q8CY72	DUF3169 family protein OS=Streptococcus pneumoniae (strain ATCC BAA-255 / R6) OX=171101 GN=spr1927 PE=4 SV=1	23.998	28	6	68	6	246	28.7	8.84	100.35	0.988	-0.02	0.998544	2.48237e+06	2.29556e+06	High	High	High	High	High	High	High	High	High	High	High	High	High	High	High	High	High	High
High	Q8CWV2	Large ribosomal subunit protein uL18 OS=Streptococcus pneumoniae (strain ATCC BAA-255 / R6) OX=171101 GN=rplR PE=3 SV=1	23.848	36	3	73	3	118	12.9	10.4	80.27	0.442	-1.18	0.00454875	2.41455e+06	5.65762e+06	High	High	High	High	High	High	High	High	High	High	High	High	High	High	High	High	High	High
High	Q8CYZ7	Transcriptional regulator OS=Streptococcus pneumoniae (strain ATCC BAA-255 / R6) OX=171101 GN=spr0675 PE=4 SV=1	23.722	27	4	74	4	176	21.1	9.22	91.64	0.655	-0.61	0.146356	3.14099e+06	4.36324e+06	High	High	High	High	High	High	High	High	High	High	High	High	High	High	High	High	High	High
High	Q8DR94	Xanthine/uracil permease family protein OS=Streptococcus pneumoniae (strain ATCC BAA-255 / R6) OX=171101 GN=spr0264 PE=3 SV=1	23.69	16	4	55	4	490	51.4	6.23	34.99	0.697	-0.52	0.217591	1.0348e+06	1.60625e+06	High	High	High	High	High	High	High	High	High	High	High	High	High	High	High	High	High	High
High	Q8DP98	N-acetyltransferase domain-containing protein OS=Streptococcus pneumoniae (strain ATCC BAA-255 / R6) OX=171101 GN=spr1275 PE=3 SV=1	23.619	38	6	38	6	183	20.8	5.63	21.71	1.03	0.04	0.885761	1.32122e+06	1.38165e+06	Peak Found	Peak Found	Peak Found	High	High	High	High	High	High	Peak Found	Peak Found	Peak Found	High	High	High	High	High	High
High	P59204	Maltodextrose utilization protein MalA OS=Streptococcus pneumoniae (strain ATCC BAA-255 / R6) OX=171101 GN=malA PE=4 SV=1	23.495	26	4	70	4	266	30.6	8.62	14.53	0.781	-0.36	0.406971	5.19459e+06	3.61038e+06	High	High	High	High	High	High	High	High	High	High	High	High	High	High	High	High	High	High
High	P66718	Probable DNA-directed RNA polymerase subunit delta OS=Streptococcus pneumoniae (strain ATCC BAA-255 / R6) OX=171101 GN=rpoE PE=3 SV=1	23.177	33	4	71	3	200	22.7	3.95	67.35	0.431	-1.21	0.00346836	3.09581e+06	3.59988e+06	High	High	High	High	High	High	High	High	High	High	High	High	High	High	High	High	High	High
High	Q8DNN6	Sucrose operon repressor (SCR operon regulatory protein) OS=Streptococcus pneumoniae (strain ATCC BAA-255 / R6) OX=171101 GN=scrR PE=4 SV=1	23.169	22	6	34	6	337	38.7	7.05	1.62	0.903	-0.15	0.749252	1.28331e+06	1.39195e+06	Peak Found	High	High	High	High	High	High	High	High	Peak Found	High	Peak Found	High	High	High	High	High	High
High	Q8DRA1	Pseudouridine synthase OS=Streptococcus pneumoniae (strain ATCC BAA-255 / R6) OX=171101 GN=rsuA PE=3 SV=1	23.139	32	7	25	7	240	27.4	7.03	14.03	0.204	-2.29	6.90892e-08	17510.4	1.59529e+06	Not Found	Peak Found	Not Found	Peak Found	Not Found	Peak Found	Not Found	Peak Found	Peak Found	Peak Found	Peak Found	Peak Found	High	High	High	High	Peak Found	High
High	Q8CZD2	Septum formation initiator family protein OS=Streptococcus pneumoniae (strain ATCC BAA-255 / R6) OX=171101 GN=spr0008 PE=4 SV=1	23.109	36	4	49	4	122	14.8	9.88	50.74	0.792	-0.34	0.435154	1.59918e+06	2.00565e+06	High	High	High	High	High	High	High	High	High	High	High	High	High	High	High	High	High	High
High	Q8DQB1	Permease OS=Streptococcus pneumoniae (strain ATCC BAA-255 / R6) OX=171101 GN=spr0760 PE=4 SV=1	23.101	17	5	63	5	236	25.8	8.81	54.1	0.726	-0.46	0.275962	2.09951e+06	2.7843e+06	High	High	High	High	High	High	High	High	High	High	High	High	High	High	High	High	High	High
High	Q8DQ33	Formamidopyrimidine-DNA glycosylase OS=Streptococcus pneumoniae (strain ATCC BAA-255 / R6) OX=171101 GN=mutM PE=3 SV=3	23.084	28	6	51	6	274	31.2	6.46	11.78	1.613	0.69	0.0844333	1.49226e+06	729945	High	High	High	High	High	High	High	High	High	High	High	High	High	High	High	High	High	High
High	Q8CYY0	Branched-chain amino acid aminotransferase OS=Streptococcus pneumoniae (strain ATCC BAA-255 / R6) OX=171101 GN=spr0763 PE=4 SV=1	23.05	67	4	49	4	76	8.5	8.32	50.54	1.165	0.22	0.56315	1.48395e+06	1.34705e+06	High	Peak Found	High	High	High	High	High	High	High	Peak Found	Peak Found	Peak Found	High	High	High	High	High	High
High	Q8DN04	Isoprenylcysteine carboxyl methyltransferase (ICMT) family protein OS=Streptococcus pneumoniae (strain ATCC BAA-255 / R6) OX=171101 GN=spr1996 PE=4 SV=1	22.986	21	4	145	4	175	20.2	9.39	113.33	0.71	-0.49	0.243556	1.08149e+07	1.61682e+07	High	High	High	High	High	High	High	High	High	High	High	High	High	High	High	High	High	High
High	Q8DNE9	Hemolysin OS=Streptococcus pneumoniae (strain ATCC BAA-255 / R6) OX=171101 GN=hlyX PE=3 SV=1	22.972	16	6	46	6	443	49.6	4.5	22.48	0.918	-0.12	0.793012	1.24659e+06	1.65184e+06	High	High	High	High	High	High	High	High	High	High	High	High	High	High	High	High	High	High
High	Q8DQH5	Peptide chain release factor 2 OS=Streptococcus pneumoniae (strain ATCC BAA-255 / R6) OX=171101 GN=prfB PE=3 SV=1	22.903	22	5	38	5	329	37.5	4.89	31	0.744	-0.43	0.333764	783195	1.07269e+06	High	High	High	High	High	High	High	Peak Found	Peak Found	High	High	High	High	High	High	High	High	High
High	Q8DPC6	UDP-N-acetylenolpyruvoylglucosamine reductase OS=Streptococcus pneumoniae (strain ATCC BAA-255 / R6) OX=171101 GN=spr1241 PE=3 SV=1	22.776	40	6	44	6	165	19.3	5.29	8.86	0.679	-0.56	0.185887	1.40466e+06	1.99012e+06	High	High	High	Peak Found	Peak Found	High	High	High	High	Peak Found	Peak Found	Peak Found	High	High	High	High	High	High
High	Q8DRB7	Glycerol dehydrogenase, NAD+ dependent OS=Streptococcus pneumoniae (strain ATCC BAA-255 / R6) OX=171101 GN=gldA PE=3 SV=1	22.683	22	6	21	6	362	39.2	5.26	0	0.189	-2.4	2.10999e-07	121940	316024	Not Found	Peak Found	Peak Found	Peak Found	Peak Found	Peak Found	Peak Found	Peak Found	Peak Found	Peak Found	Peak Found	Peak Found	High	High	High	High	Peak Found	High
High	Q8DPE3	ABC transporter ATP-binding protein/permease OS=Streptococcus pneumoniae (strain ATCC BAA-255 / R6) OX=171101 GN=ABC-N/P PE=4 SV=1	22.654	17	7	46	7	596	66.5	8.38	6.96	0.969	-0.05	0.94496	1.12992e+06	1.32281e+06	High	High	High	High	High	Peak Found	High	High	High	High	High	High	High	High	High	High	High	High
High	P65145	Translation initiation factor IF-3 OS=Streptococcus pneumoniae (strain ATCC BAA-255 / R6) OX=171101 GN=infC PE=3 SV=1	22.522	25	4	46	4	185	21.2	9.85	39.1	0.537	-0.9	0.0317262	2.58339e+06	6.0963e+06	High	High	High	High	High	High	High	High	High	High	High	High	High	High	High	High	High	High
High	Q8DQW6	ABC transporter permease OS=Streptococcus pneumoniae (strain ATCC BAA-255 / R6) OX=171101 GN=ABC-MSP PE=4 SV=1	22.231	17	6	51	6	349	40.5	9.58	23.67	0.882	-0.18	0.711349	752217	822956	High	High	High	High	High	High	High	High	High	High	High	High	High	Peak Found	High	High	High	High
High	Q8CYN0	O-antigen polysaccharide polymerase Wzy OS=Streptococcus pneumoniae (strain ATCC BAA-255 / R6) OX=171101 GN=spr1222 PE=4 SV=1	22.226	11	3	34	3	477	54.8	9.58	42.17	0.7	-0.52	0.255351	376302	656502	High	High	High	High	Peak Found	Peak Found	Peak Found	High	Peak Found	High	High	High	Peak Found	High	High	High	High	High
High	Q8CM37	Transposase OS=Streptococcus pneumoniae (strain ATCC BAA-255 / R6) OX=171101 GN=spr0014 PE=4 SV=1	22.161	52	4	89	1	115	13.5	9.42	58.46	0.63	-0.67	0.17738	154945	248283	Not Found	Not Found	High	Not Found	High	Peak Found	High	Peak Found	Peak Found	Not Found	Not Found	Not Found	Peak Found	High	High	High	High	Peak Found
High	Q8DNR6	Primosomal protein N' OS=Streptococcus pneumoniae (strain ATCC BAA-255 / R6) OX=171101 GN=priA PE=3 SV=1	22.155	14	7	18	7	798	90	6.21	6.53	0.619	-0.69	0.122657	333527	738841	High	High	Peak Found	Peak Found	Peak Found	High	Peak Found	High	High	Peak Found	Peak Found	Peak Found	High	High	High	High	High	High
High	P0A4S4	Ribosomal RNA large subunit methyltransferase H OS=Streptococcus pneumoniae (strain ATCC BAA-255 / R6) OX=171101 GN=rlmH PE=3 SV=1	22.093	35	6	62	6	159	18.1	9.38	32.62	1.05	0.07	0.832473	6.29778e+06	6.43111e+06	High	High	High	High	High	High	High	High	High	High	High	High	High	High	High	High	High	High
High	Q8DNM9	Tryptophan synthase alpha chain OS=Streptococcus pneumoniae (strain ATCC BAA-255 / R6) OX=171101 GN=trpA PE=3 SV=1	22.045	28	5	33	5	258	27.7	4.92	17.69	1.042	0.06	0.85304	1.92491e+06	2.30445e+06	High	High	High	Peak Found	High	High	High	High	High	High	High	High	High	High	High	High	High	High
High	Q8CWP3	Alpha-galactosidase OS=Streptococcus pneumoniae (strain ATCC BAA-255 / R6) OX=171101 GN=aga PE=3 SV=1	21.989	11	6	21	6	720	81.6	5.26	0	1.549	0.63	0.114478	1.23113e+06	610314	Peak Found	Peak Found	Peak Found	High	High	High	High	High	High	Peak Found	Peak Found	Peak Found	High	Peak Found	Peak Found	Peak Found	High	Peak Found
High	Q8DR03	Ketol-acid reductoisomerase (NADP(+)) OS=Streptococcus pneumoniae (strain ATCC BAA-255 / R6) OX=171101 GN=ilvC PE=3 SV=1	21.936	21	6	34	6	340	37.3	4.94	8.89	1.042	0.06	0.852691	1.3208e+06	1.48274e+06	High	High	High	High	High	High	Peak Found	Peak Found	High	High	High	High	High	High	Peak Found	High	High	High
High	Q8DQB9	ABC transporter membrane-spanning permease-ribose/galactose transport OS=Streptococcus pneumoniae (strain ATCC BAA-255 / R6) OX=171101 GN=ABC-MSP PE=4 SV=1	21.852	21	5	44	5	318	33.7	9.42	59.79	0.603	-0.73	0.0817695	2.50497e+06	3.35264e+06	High	High	High	High	High	High	High	High	High	High	High	High	High	High	High	High	High	High
High	Q8DPY8	Extracellular protein OS=Streptococcus pneumoniae (strain ATCC BAA-255 / R6) OX=171101 GN=spr0931 PE=4 SV=1	21.851	22	7	23	7	324	35.4	5.64	5.58	0.754	-0.41	0.339458	1.06538e+06	1.38197e+06	High	High	High	Peak Found	High	High	High	High	High	High	High	High	Peak Found	High	High	Peak Found	High	Peak Found
High	Q8CYW4	SP_0924 family bacteriocin-like peptide OS=Streptococcus pneumoniae (strain ATCC BAA-255 / R6) OX=171101 GN=spr0825 PE=4 SV=1	21.807	55	2	33	2	73	8	5.78	70.03	1.679	0.75	0.0619922	1.50062e+06	882005	Not Found	High	Peak Found	High	High	High	High	High	High	Peak Found	Peak Found	Not Found	High	High	High	High	High	High
High	Q8DQQ9	UvrABC system protein C OS=Streptococcus pneumoniae (strain ATCC BAA-255 / R6) OX=171101 GN=uvrC PE=3 SV=1	21.795	12	5	19	5	614	70.4	8.76	3.83	0.485	-1.04	0.0228327	275602	548073	Peak Found	Peak Found	Peak Found	Peak Found	Peak Found	Peak Found	High	High	Peak Found	Peak Found	Peak Found	Peak Found	High	High	High	High	High	High
High	Q8DR65	Transposase OS=Streptococcus pneumoniae (strain ATCC BAA-255 / R6) OX=171101 GN=spr0313 PE=4 SV=1	21.687	52	4	83	1	115	13.5	9.54	58.46	100	6.64	1e-17	126932		Not Found	Not Found	Not Found	High	Peak Found	Not Found	Not Found	Not Found	Not Found	Not Found	Not Found	Not Found	Not Found	Not Found	Not Found	Not Found	Not Found	Not Found
High	P0A4N2	Maltodextrin transport system permease protein MalC OS=Streptococcus pneumoniae (strain ATCC BAA-255 / R6) OX=171101 GN=malC PE=3 SV=1	21.601	13	5	64	5	435	48.3	9.45	60.2	0.637	-0.65	0.121923	2.57824e+06	2.33122e+06	High	High	High	High	High	High	High	High	High	High	High	High	High	High	High	High	High	High
High	Q8DQA6	GAF domain-containing protein OS=Streptococcus pneumoniae (strain ATCC BAA-255 / R6) OX=171101 GN=spr0768 PE=1 SV=1	21.592	30	4	91	4	165	18.4	4.51	85.03	1.25	0.32	0.407793	4.0057e+06	4.30592e+06	High	High	High	High	High	High	High	High	High	Peak Found	High	High	High	High	High	High	High	High
High	Q8DQ63	Pseudouridine synthase OS=Streptococcus pneumoniae (strain ATCC BAA-255 / R6) OX=171101 GN=rluD PE=3 SV=1	21.567	22	5	41	5	295	32.9	8.82	30.53	1.414	0.5	0.207035	2.10379e+06	1.44909e+06	High	High	High	High	High	High	High	High	High	Peak Found	High	Peak Found	High	High	High	High	High	High
High	Q8CYB4	Uncharacterized protein OS=Streptococcus pneumoniae (strain ATCC BAA-255 / R6) OX=171101 GN=spr1741 PE=4 SV=1	21.566	36	5	54	5	202	23.3	7.27	63.85	0.821	-0.29	0.511864	2.42986e+06	3.09554e+06	High	High	High	High	High	High	High	High	High	High	High	High	High	High	High	High	High	High
High	Q8DQ55	Ribosomal RNA small subunit methyltransferase I OS=Streptococcus pneumoniae (strain ATCC BAA-255 / R6) OX=171101 GN=rsmI PE=3 SV=1	21.5	33	7	16	7	289	32.4	5.33	0	1.032	0.05	0.860752	333382	411749	Peak Found	Peak Found	Peak Found	Not Found	Not Found	Not Found	Peak Found	Not Found	Not Found	Not Found	Peak Found	Peak Found	High	High	High	Peak Found	Peak Found	Peak Found
High	Q8DQU1	Transcriptional antiterminator (BglG family) OS=Streptococcus pneumoniae (strain ATCC BAA-255 / R6) OX=171101 GN=licT PE=4 SV=1	21.435	20	5	55	5	279	32.9	5.45	17.92	1.113	0.15	0.67579	1.96106e+06	1.60271e+06	High	Peak Found	High	High	High	High	High	High	High	High	High	High	High	High	High	High	High	High
High	Q8CYE3	Peptidase M50 domain-containing protein OS=Streptococcus pneumoniae (strain ATCC BAA-255 / R6) OX=171101 GN=spr1610 PE=4 SV=1	21.411	19	6	49	6	372	42.1	7.97	19.22	0.706	-0.5	0.235823	1.31938e+06	2.07818e+06	High	High	High	Peak Found	High	Peak Found	High	High	High	High	High	High	High	High	High	High	High	High
High	Q8CY89	Morn motif family protein OS=Streptococcus pneumoniae (strain ATCC BAA-255 / R6) OX=171101 GN=spr1838 PE=4 SV=1	21.206	40	4	79	4	136	15.1	8.06	64.93	0.827	-0.27	0.528611	1.5481e+06	2.34738e+06	High	High	High	High	High	High	High	High	High	High	High	High	High	High	High	High	High	High
High	Q8DN34	Glycoside hydrolase family 38 central domain-containing protein OS=Streptococcus pneumoniae (strain ATCC BAA-255 / R6) OX=171101 GN=spr1951 PE=3 SV=1	21.202	11	6	24	6	886	101.5	5.03	3.45	2.154	1.11	0.00796228	1.25415e+06	176324	High	Peak Found	High	High	High	High	High	High	High	Peak Found	Peak Found	Peak Found	Peak Found	Peak Found	Peak Found	Peak Found	Peak Found	High
High	Q8DP30	Methyltransferase small domain-containing protein OS=Streptococcus pneumoniae (strain ATCC BAA-255 / R6) OX=171101 GN=spr1391 PE=4 SV=1	21.098	25	5	48	5	249	28.3	6.04	43.84	0.903	-0.15	0.774786	921136	615032	High	High	High	High	High	High	High	High	High	High	High	High	High	High	High	High	High	High
High	P60630	Large ribosomal subunit protein uL24 OS=Streptococcus pneumoniae (strain ATCC BAA-255 / R6) OX=171101 GN=rplX PE=3 SV=1	21.048	51	4	82	4	101	11	9.91	59.86	0.544	-0.88	0.0350891	4.1624e+06	8.47266e+06	High	High	High	High	High	High	High	High	High	High	High	High	High	High	High	High	High	High
High	Q8DQR2	Tributyrin esterase OS=Streptococcus pneumoniae (strain ATCC BAA-255 / R6) OX=171101 GN=estA PE=4 SV=1	20.95	24	5	37	5	259	29.9	6.14	53.28	1.146	0.2	0.603159	2.4518e+06	2.78505e+06	High	High	Peak Found	High	High	High	High	High	High	High	High	High	High	High	High	High	High	High
High	Q8CYE2	DUF3013 family protein OS=Streptococcus pneumoniae (strain ATCC BAA-255 / R6) OX=171101 GN=spr1611 PE=4 SV=1	20.912	37	4	29	4	156	18.1	4.01	51.16	1.457	0.54	0.17129	4.41555e+06	3.22586e+06	High	High	High	High	High	High	High	High	High	High	Peak Found	High	High	High	High	High	High	High
High	Q8DNA8	Permease IIC component OS=Streptococcus pneumoniae (strain ATCC BAA-255 / R6) OX=171101 GN=ptcC PE=4 SV=1	20.828	18	5	75	5	431	46.6	7.49	56.38	1.108	0.15	0.686682	3.96124e+06	4.08988e+06	High	High	High	High	High	High	High	High	High	High	High	High	High	High	High	High	High	High
High	Q8DPH5	Protease HtpX homolog OS=Streptococcus pneumoniae (strain ATCC BAA-255 / R6) OX=171101 GN=htpX PE=3 SV=2	20.826	21	5	58	5	299	32.8	6.14	48.77	0.683	-0.55	0.192308	1.44486e+06	2.28662e+06	High	High	High	High	High	High	Peak Found	High	High	High	High	High	High	High	High	High	High	High
High	Q8DQ86	DNA polymerase III subunit alpha OS=Streptococcus pneumoniae (strain ATCC BAA-255 / R6) OX=171101 GN=dnaE PE=3 SV=1	20.698	9	8	25	8	1042	119.1	5.58	0	1.063	0.09	0.788395	817537	746341	High	High	High	High	High	Peak Found	High	High	High	Peak Found	Peak Found	Peak Found	Peak Found	Peak Found	Peak Found	High	High	High
High	P59659	8-oxo-dGTP diphosphatase OS=Streptococcus pneumoniae (strain ATCC BAA-255 / R6) OX=171101 GN=mutX PE=3 SV=1	20.586	35	6	95	6	154	17.9	4.6	13.52	1.342	0.42	0.281454	7.76503e+06	4.5863e+06	High	High	High	High	High	High	High	High	High	High	High	Peak Found	High	High	High	High	High	High
High	P0A4T0	Tyrosine recombinase XerD-like OS=Streptococcus pneumoniae (strain ATCC BAA-255 / R6) OX=171101 GN=xerD PE=3 SV=1	20.577	31	6	25	6	244	28.5	8.69	6.94	1.213	0.28	0.475704	626246	807122	High	High	High	High	High	High	High	High	High	Peak Found	High	High	High	High	High	High	High	High
High	Q8DPN4	Serine/threonine protein phosphatase OS=Streptococcus pneumoniae (strain ATCC BAA-255 / R6) OX=171101 GN=pphA PE=4 SV=1	20.519	29	5	53	5	242	27.2	4.74	27.43	1.082	0.11	0.750275	2.49849e+06	2.48078e+06	High	High	High	High	High	High	High	High	High	High	High	High	High	High	High	High	High	High
High	Q8CYL5	Beta-lactamase-related domain-containing protein OS=Streptococcus pneumoniae (strain ATCC BAA-255 / R6) OX=171101 GN=spr1303 PE=4 SV=1	20.485	23	5	28	5	312	36	5.15	12.99	1.216	0.28	0.466273	769984	706993	High	High	High	High	High	High	High	High	High	Peak Found	Peak Found	Peak Found	High	High	High	High	High	High
High	Q8DQW8	HIT domain-containing protein OS=Streptococcus pneumoniae (strain ATCC BAA-255 / R6) OX=171101 GN=spr0458 PE=4 SV=1	20.473	62	6	22	6	136	15	5.47	5.24	0.929	-0.11	0.825844	1.24541e+06	1.30212e+06	Peak Found	Peak Found	Peak Found	High	High	High	High	High	High	Peak Found	Peak Found	Peak Found	High	Peak Found	Peak Found	High	High	High
High	Q8DNW0	Pyridoxal phosphate homeostasis protein OS=Streptococcus pneumoniae (strain ATCC BAA-255 / R6) OX=171101 GN=spr1509 PE=3 SV=1	20.41	28	5	53	5	223	25.6	6.32	37.83	1.526	0.61	0.127032	1.19527e+06	799317	High	High	High	High	High	High	High	High	High	High	High	High	High	High	High	High	High	High
High	Q8DQB5	DNA topoisomerase 4 subunit B OS=Streptococcus pneumoniae (strain ATCC BAA-255 / R6) OX=171101 GN=parE PE=1 SV=1	20.384	15	6	51	6	647	71.6	6.65	31.88	0.993	-0.01	0.987342	1.41686e+06	1.58118e+06	High	High	High	High	High	High	High	High	High	Peak Found	High	High	High	High	High	High	High	High
High	Q8CYK9	N-acetyltransferase domain-containing protein OS=Streptococcus pneumoniae (strain ATCC BAA-255 / R6) OX=171101 GN=spr1318 PE=3 SV=1	20.283	38	4	42	4	164	18.3	4.61	49.89	1.291	0.37	0.346684	3.81853e+06	2.5748e+06	High	High	High	High	High	High	High	High	High	Peak Found	High	Peak Found	High	High	Peak Found	High	High	High
High	Q8DR24	Macrophage infectivity potentiator protein OS=Streptococcus pneumoniae (strain ATCC BAA-255 / R6) OX=171101 GN=mip PE=4 SV=1	20.175	26	4	39	4	182	19.8	4.88	20.36	0.864	-0.21	0.634084	2.64303e+06	2.70041e+06	High	High	High	High	High	High	High	High	High	Peak Found	Peak Found	Peak Found	High	High	High	High	High	High
High	Q8DRF0	Riboflavin synthase alpha-chain OS=Streptococcus pneumoniae (strain ATCC BAA-255 / R6) OX=171101 GN=ribC PE=4 SV=1	20.14	20	4	21	4	211	23.2	8.03	3.46	4.373	2.13	4.89073e-07	1.09895e+06	166993	Peak Found	Peak Found	Peak Found	High	High	High	High	High	High	Peak Found	Peak Found	Peak Found	Peak Found	Peak Found	Peak Found	Peak Found	High	Peak Found
High	Q8DPW3	ABC transporter, membrane-spanning permease OS=Streptococcus pneumoniae (strain ATCC BAA-255 / R6) OX=171101 GN=ABC-MSP PE=4 SV=1	20.123	18	3	50	3	288	30.4	8.59	26.09	0.774	-0.37	0.388413	1.17949e+06	1.70879e+06	High	High	High	High	Peak Found	High	High	High	High	High	High	High	High	High	High	High	High	High
High	P67000	Anthranilate phosphoribosyltransferase OS=Streptococcus pneumoniae (strain ATCC BAA-255 / R6) OX=171101 GN=trpD PE=3 SV=1	20.085	18	4	38	4	334	35.9	6.06	32.42	1.689	0.76	0.0722188	657160	362181	High	High	High	High	High	High	High	High	High	High	High	High	High	High	High	High	High	High
High	Q8DQ35	Endoribonuclease YbeY OS=Streptococcus pneumoniae (strain ATCC BAA-255 / R6) OX=171101 GN=ybeY PE=3 SV=1	20	21	3	48	3	165	19.2	4.26	20.09	1.327	0.41	0.298948	2.17786e+06	1.58985e+06	High	High	High	High	High	High	High	High	High	Peak Found	High	High	High	High	High	High	High	High
High	Q8DRH4	Gcp-like domain-containing protein OS=Streptococcus pneumoniae (strain ATCC BAA-255 / R6) OX=171101 GN=spr0129 PE=4 SV=1	19.998	30	5	38	5	227	25.3	5.82	8.44	0.877	-0.19	0.673842	1.22265e+06	1.19044e+06	High	High	High	High	High	Peak Found	High	High	High	High	High	High	High	High	High	High	High	High
High	Q8DN58	UTP--glucose-1-phosphate uridylyltransferase OS=Streptococcus pneumoniae (strain ATCC BAA-255 / R6) OX=171101 GN=galU PE=3 SV=1	19.989	23	5	41	5	299	33.2	5.39	43.43	1.273	0.35	0.37216	1.85435e+06	1.56716e+06	High	High	High	High	High	High	High	High	High	High	High	High	High	High	High	High	High	High
High	Q8DN25	Probable alcohol dehydrogenase OS=Streptococcus pneumoniae (strain ATCC BAA-255 / R6) OX=171101 GN=adh2 PE=4 SV=1	19.965	16	6	29	6	383	41.1	5.11	0	1.158	0.21	0.577282	1.29645e+06	1.07489e+06	High	High	High	High	High	Peak Found	High	High	High	Peak Found	Peak Found	Peak Found	High	High	High	High	High	High
High	Q8DPU2	Similar to GTP pyrophosphokinase OS=Streptococcus pneumoniae (strain ATCC BAA-255 / R6) OX=171101 GN=spr1004 PE=4 SV=1	19.936	30	5	48	5	223	26.2	6.06	8.95	1.012	0.02	0.934141	1.12748e+06	1.288e+06	High	Peak Found	High	High	High	High	High	High	High	High	Peak Found	High	High	High	High	High	High	High
High	Q8DNQ0	HTH marR-type domain-containing protein OS=Streptococcus pneumoniae (strain ATCC BAA-255 / R6) OX=171101 GN=spr1600 PE=4 SV=1	19.918	30	3	29	3	141	16.4	5.39	48.81	1.224	0.29	0.450514	1.13073e+06	1.09202e+06	Peak Found	High	Peak Found	High	High	High	High	High	High	Peak Found	Peak Found	Peak Found	High	High	High	High	High	High
High	Q8DQP8	ABC transporter permeae OS=Streptococcus pneumoniae (strain ATCC BAA-255 / R6) OX=171101 GN=spr0559 PE=4 SV=1	19.915	17	4	35	4	261	30.2	8.76	42.44	1.586	0.67	0.0955465	1.34906e+06	989252	High	High	High	High	High	High	High	High	High	High	High	High	Peak Found	High	Peak Found	High	High	High
High	P0A2W1	Acyl carrier protein OS=Streptococcus pneumoniae (strain ATCC BAA-255 / R6) OX=171101 GN=acpP PE=3 SV=1	19.903	34	2	398	2	74	8.3	3.8	657.75	1.387	0.47	0.232612	2.09402e+08	1.92769e+08	High	High	High	High	High	High	High	High	High	High	High	High	High	High	High	High	High	High
High	Q8DQQ3	Branched-chain amino acid transport system carrier protein OS=Streptococcus pneumoniae (strain ATCC BAA-255 / R6) OX=171101 GN=brnQ PE=3 SV=1	19.86	11	4	43	4	446	47.3	8.87	31.66	0.559	-0.84	0.0446704	858528	1.60561e+06	High	High	High	High	High	High	High	High	High	High	High	High	High	High	High	High	High	High
High	Q8DQ48	S1 RNA binding domain protein OS=Streptococcus pneumoniae (strain ATCC BAA-255 / R6) OX=171101 GN=spr0847 PE=3 SV=1	19.703	23	5	45	5	297	33.9	5.86	15.45	0.678	-0.56	0.184615	1.0916e+06	1.40546e+06	High	High	High	High	High	High	High	High	High	High	High	High	High	High	High	High	High	High
High	Q7CRB5	Histidine kinase OS=Streptococcus pneumoniae (strain ATCC BAA-255 / R6) OX=171101 GN=hk13 PE=4 SV=1	19.687	15	6	41	6	446	51.6	5.67	2.19	1.212	0.28	0.473129	2.22964e+06	1.08528e+06	High	High	High	High	High	High	High	High	High	High	High	High	High	Peak Found	Peak Found	High	High	High
High	Q8DRB5	N-acetyltransferase domain-containing protein OS=Streptococcus pneumoniae (strain ATCC BAA-255 / R6) OX=171101 GN=spr0236 PE=3 SV=1	19.683	23	5	30	5	231	27	5.29	22.62	2.688	1.43	0.000421762	1.80585e+06	1.89788e+06	High	High	High	High	High	High	High	High	High	High	High	Peak Found	Peak Found	Peak Found	Peak Found	Peak Found	High	High
High	Q8DQ82	ABC transporter substrate-binding protein OS=Streptococcus pneumoniae (strain ATCC BAA-255 / R6) OX=171101 GN=spr0804 PE=4 SV=1	19.64	21	4	34	4	271	31.1	7.02	30.82	1.688	0.76	0.0592514	1.34737e+06	1.045e+06	High	High	High	High	High	High	High	High	High	Peak Found	Peak Found	Peak Found	High	High	High	High	High	High
High	Q8DRH6	DNA-directed RNA polymerase subunit epsilon OS=Streptococcus pneumoniae (strain ATCC BAA-255 / R6) OX=171101 GN=rpoY PE=3 SV=1	19.558	64	4	93	4	77	9.3	4.6	74.08	0.532	-0.91	0.0290144	2.02198e+06	4.21901e+06	Peak Found	High	High	High	High	High	High	High	High	Peak Found	High	High	High	High	High	High	High	High
High	Q8DNS1	Threonine/serine exporter-like N-terminal domain-containing protein OS=Streptococcus pneumoniae (strain ATCC BAA-255 / R6) OX=171101 GN=spr1576 PE=3 SV=1	19.465	31	5	40	5	252	27.2	6.32	27.01	0.955	-0.07	0.903944	1.84226e+06	2.10246e+06	High	High	High	High	High	High	High	High	High	High	Peak Found	High	High	High	High	High	High	High
High	P67294	UPF0154 protein spr1697 OS=Streptococcus pneumoniae (strain ATCC BAA-255 / R6) OX=171101 GN=spr1697 PE=3 SV=1	19.436	38	3	71	3	82	9.1	10.07	103.82	0.64	-0.64	0.125591	6.69861e+06	1.34425e+07	High	High	High	High	High	High	High	High	High	High	High	High	High	High	High	High	High	High
High	Q8DRC3	Sugar-binding domain-containing protein OS=Streptococcus pneumoniae (strain ATCC BAA-255 / R6) OX=171101 GN=spr0228 PE=3 SV=1	19.419	21	6	22	6	326	37.2	6.2	1.73	1.036	0.05	0.851135	854090	827884	High	High	High	Peak Found	Peak Found	High	Peak Found	High	Peak Found	Peak Found	High	High	High	Peak Found	Peak Found	High	High	High
High	P65444	Peptide methionine sulfoxide reductase MsrA/MsrB 2 OS=Streptococcus pneumoniae (strain ATCC BAA-255 / R6) OX=171101 GN=msrAB2 PE=3 SV=1	19.334	20	5	15	5	311	35.6	5.29	8.98	0.903	-0.15	0.768088	459589	751431	Peak Found	High	Peak Found	Peak Found	Peak Found	Peak Found	Peak Found	High	High	High	Peak Found	Peak Found	Peak Found	High	Peak Found	High	High	High
High	Q8DR70	Cell division protein FtsL OS=Streptococcus pneumoniae (strain ATCC BAA-255 / R6) OX=171101 GN=ftsL PE=3 SV=1	19.223	42	4	71	4	105	12.2	6.11	66.89	0.719	-0.48	0.261408	3.47632e+06	4.75403e+06	High	High	High	High	High	High	High	High	High	High	High	High	High	High	High	High	High	High
High	Q8DMW5	Response regulator OS=Streptococcus pneumoniae (strain ATCC BAA-255 / R6) OX=171101 GN=comE PE=1 SV=1	18.929	24	6	27	6	250	29.9	6.55	3.25	1.207	0.27	0.48864	1.0868e+06	981019	High	High	High	High	High	High	High	High	High	High	Peak Found	Peak Found	Peak Found	High	High	High	Peak Found	High
High	Q8DQM9	Regulatory function on capsule expression OS=Streptococcus pneumoniae (strain ATCC BAA-255 / R6) OX=171101 GN=cpsY PE=3 SV=1	18.925	18	6	32	6	348	40.5	6.16	0	1.128	0.17	0.639785	885055	555000	High	High	High	High	High	High	High	Peak Found	High	Peak Found	Peak Found	Peak Found	High	High	High	High	High	High
High	Q8CZ40	Helicase OS=Streptococcus pneumoniae (strain ATCC BAA-255 / R6) OX=171101 GN=spr0488 PE=4 SV=1	18.907	28	3	29	3	131	14.3	9.99	32.32	0.555	-0.85	0.0569246	326555	697751	High	High	High	Peak Found	Peak Found	Peak Found	Peak Found	Peak Found	Peak Found	High	High	High	High	High	Peak Found	High	High	High
High	Q8DNC4	L-asparaginase (L-asparagine amidohydrolase) OS=Streptococcus pneumoniae (strain ATCC BAA-255 / R6) OX=171101 GN=ansB PE=3 SV=1	18.858	18	5	39	5	320	34.8	6	19.02	1.262	0.34	0.389908	1.35749e+06	1.27394e+06	High	High	High	High	High	High	High	High	High	Peak Found	Peak Found	Peak Found	High	High	High	High	High	High
High	Q8CYS0	Cytosolic protein OS=Streptococcus pneumoniae (strain ATCC BAA-255 / R6) OX=171101 GN=spr1000 PE=4 SV=1	18.814	40	5	85	5	115	13.5	8.92	19.35	0.968	-0.05	0.941084	1.43675e+07	1.95691e+07	High	High	High	High	High	High	High	High	High	High	High	High	High	High	High	High	High	High
High	Q8CYV9	N-acetyltransferase domain-containing protein OS=Streptococcus pneumoniae (strain ATCC BAA-255 / R6) OX=171101 GN=spr0850 PE=3 SV=1	18.793	16	2	17	2	166	19.1	5.35	12.4	1.931	0.95	0.0199427	1.2138e+06	582047	High	High	High	High	High	High	High	High	High	Peak Found	High	Peak Found	Peak Found	High	Peak Found	Peak Found	Peak Found	Peak Found
High	Q8CWU0	The type 2 capsule locus of Streptococcus pneumoniae OS=Streptococcus pneumoniae (strain ATCC BAA-255 / R6) OX=171101 GN=cps2I PE=4 SV=1	18.724	19	6	32	6	385	44.2	8.65	6.42	1.052	0.07	0.825669	1.91022e+07	1.84749e+07	Peak Found	Peak Found	Peak Found	High	High	High	High	High	High	High	Peak Found	High	High	High	High	High	High	High
High	Q8DRI6	ABC transporter solute-binding protein-amino acid transport OS=Streptococcus pneumoniae (strain ATCC BAA-255 / R6) OX=171101 GN=ABC-SBP PE=4 SV=1	18.719	25	5	30	5	265	28.8	5.24	16.9	1.663	0.73	0.076927	980168	447037	High	High	High	High	High	High	High	High	High	Peak Found	High	High	High	High	High	High	High	High
High	Q8DPI1	Teichoic acid subunit flippase OS=Streptococcus pneumoniae (strain ATCC BAA-255 / R6) OX=171101 GN=spr1150 PE=4 SV=1	18.7	8	4	47	4	495	56.5	9.42	13.71	0.897	-0.16	0.731101	1.23276e+06	1.42038e+06	High	High	High	High	High	High	High	High	High	High	High	High	High	High	High	High	High	High
High	Q8DPQ7	TPP-dependent acetoin dehydrogenase alpha chain OS=Streptococcus pneumoniae (strain ATCC BAA-255 / R6) OX=171101 GN=acoA PE=4 SV=1	18.681	25	5	34	5	322	35.1	5.41	0	0.878	-0.19	0.677075	921406	1.18876e+06	High	High	High	High	High	High	High	High	High	Peak Found	Peak Found	High	High	High	High	High	High	Peak Found
High	Q8CYZ0	Uncharacterized protein OS=Streptococcus pneumoniae (strain ATCC BAA-255 / R6) OX=171101 GN=spr0689 PE=4 SV=1	18.6	66	4	46	4	106	12.3	9.41	48.85	0.954	-0.07	0.900679	1.68151e+06	1.99935e+06	High	High	High	Peak Found	High	High	High	High	High	High	High	High	High	High	High	High	High	High
High	Q8DPA3	Phosphatidylglycerol--prolipoprotein diacylglyceryl transferase OS=Streptococcus pneumoniae (strain ATCC BAA-255 / R6) OX=171101 GN=lgt PE=3 SV=2	18.581	26	4	67	4	262	30.2	8.78	49.42	0.672	-0.57	0.174004	1.11153e+06	1.98584e+06	High	High	High	High	High	High	High	High	High	High	High	High	High	High	High	High	High	High
High	Q8DQ93	Probable pyridoxal-phosphate dependent aminotransferase OS=Streptococcus pneumoniae (strain ATCC BAA-255 / R6) OX=171101 GN=spr0783 PE=3 SV=1	18.559	18	5	35	5	380	41.7	7.61	28.57	1.023	0.03	0.891502	968537	1.01009e+06	Peak Found	High	High	High	High	High	High	High	High	Peak Found	Peak Found	Peak Found	High	Peak Found	Peak Found	High	High	High
High	P59660	Ribonuclease HIII OS=Streptococcus pneumoniae (strain ATCC BAA-255 / R6) OX=171101 GN=rnhC PE=3 SV=2	18.469	24	6	28	6	290	31.8	8.4	24.08	0.668	-0.58	0.179673	726946	1.15734e+06	Peak Found	Peak Found	High	High	High	High	High	High	High	Peak Found	High	Peak Found	High	High	High	High	High	High
High	P66136	Large ribosomal subunit protein bL27 OS=Streptococcus pneumoniae (strain ATCC BAA-255 / R6) OX=171101 GN=rpmA PE=3 SV=1	18.345	38	3	60	3	94	10.1	10.43	55.64	0.814	-0.3	0.493848	2.63337e+06	3.96746e+06	High	High	High	High	High	High	High	High	High	High	High	High	High	High	High	High	High	High
High	P59651	Beta sliding clamp OS=Streptococcus pneumoniae (strain ATCC BAA-255 / R6) OX=171101 GN=dnaN PE=3 SV=1	18.194	15	5	40	5	378	42	5.16	14.53	1.169	0.23	0.554246	1.83886e+06	1.81481e+06	High	High	High	High	High	High	High	High	High	Peak Found	Peak Found	High	High	High	High	Peak Found	High	High
High	Q8CWV1	Large ribosomal subunit protein uL30 OS=Streptococcus pneumoniae (strain ATCC BAA-255 / R6) OX=171101 GN=rpmD PE=3 SV=1	18.158	70	4	110	4	60	6.4	10.17	136.96	0.916	-0.13	0.787677	1.34136e+07	1.43482e+07	High	High	High	High	High	High	High	High	High	High	High	High	High	High	High	High	High	High
High	Q8DQG4	RNA-binding protein KhpA OS=Streptococcus pneumoniae (strain ATCC BAA-255 / R6) OX=171101 GN=khpA PE=1 SV=1	18.147	48	3	23	3	79	9	6.05	15.1	1.049	0.07	0.835173	4.54874e+06	3.58394e+06	High	Peak Found	High	High	High	High	Peak Found	Peak Found	Peak Found	High	Peak Found	High	High	High	High	High	High	High
High	Q8DRD2	UPF0210 protein spr0218 OS=Streptococcus pneumoniae (strain ATCC BAA-255 / R6) OX=171101 GN=spr0218 PE=3 SV=1	18.015	20	6	30	6	445	46.4	4.98	0	0.683	-0.55	0.213255	493083	1.32454e+06	High	Peak Found	High	High	High	Peak Found	Peak Found	High	High	Peak Found	Peak Found	Peak Found	High	High	High	High	High	High
High	Q8DPY0	DAGKc domain-containing protein OS=Streptococcus pneumoniae (strain ATCC BAA-255 / R6) OX=171101 GN=spr0947 PE=3 SV=1	17.656	21	6	27	6	311	34.7	4.94	0	1.339	0.42	0.287929	1.30404e+06	769880	High	High	High	High	High	High	High	High	High	Peak Found	High	Peak Found	High	Peak Found	Peak Found	Peak Found	High	High
High	Q8DPK9	N-acetyltransferase domain-containing protein OS=Streptococcus pneumoniae (strain ATCC BAA-255 / R6) OX=171101 GN=spr1116 PE=3 SV=1	17.512	33	4	53	4	162	18.9	7.33	11.72	1.555	0.64	0.110381	2.01018e+06	1.33576e+06	High	High	High	High	High	High	High	High	High	Peak Found	High	High	High	High	High	High	High	High
High	Q8DPF6	YutG/PgpA domain-containing protein OS=Streptococcus pneumoniae (strain ATCC BAA-255 / R6) OX=171101 GN=spr1189 PE=4 SV=1	17.301	35	4	24	4	162	18.4	4.78	4.35	0.938	-0.09	0.853252	1.02332e+06	1.08724e+06	Peak Found	Peak Found	High	High	High	High	High	High	High	Peak Found	Peak Found	Peak Found	High	Peak Found	Peak Found	High	High	High
High	Q8CWT4	Protein GrpE OS=Streptococcus pneumoniae (strain ATCC BAA-255 / R6) OX=171101 GN=grpE PE=3 SV=2	17.259	31	5	47	5	174	20	4.63	13.97	0.943	-0.09	0.86748	1.49337e+06	1.85504e+06	High	High	High	High	High	High	High	High	High	High	High	High	High	High	High	High	High	High
High	Q8DQD1	Ribose-5-phosphate isomerase A OS=Streptococcus pneumoniae (strain ATCC BAA-255 / R6) OX=171101 GN=rpiA PE=3 SV=2	17.177	15	3	18	3	227	24.8	5.06	5.61	1.072	0.1	0.782615	759715	441271	High	High	Peak Found	Peak Found	High	High	High	High	High	Peak Found	Peak Found	Peak Found	High	Peak Found	Peak Found	High	High	High
High	Q8DQD5	ABC transporter membrane-spanning permease-glutamine transport OS=Streptococcus pneumoniae (strain ATCC BAA-255 / R6) OX=171101 GN=glnP PE=3 SV=1	17.141	17	3	26	3	229	25.2	9.7	15.78	0.663	-0.59	0.177344	671615	945477	High	High	High	High	High	High	High	Peak Found	High	High	High	High	High	Peak Found	Peak Found	Peak Found	High	Peak Found
High	Q8DPD0	SAM-dependent methyltransferase OS=Streptococcus pneumoniae (strain ATCC BAA-255 / R6) OX=171101 GN=spr1236 PE=4 SV=1	17.096	20	6	16	6	390	44.1	8.43	3.51	1.041	0.06	0.843637	1.05596e+06	589566	High	Peak Found	High	High	High	High	High	High	High	Peak Found	Not Found	Peak Found	Peak Found	Peak Found	Peak Found	High	High	High
High	Q8DPN2	Arginine repressor OS=Streptococcus pneumoniae (strain ATCC BAA-255 / R6) OX=171101 GN=ahrC PE=3 SV=1	17.089	39	4	31	4	143	16.2	5.07	28.73	0.979	-0.03	0.971922	2.01851e+06	2.00847e+06	High	High	High	High	High	High	High	High	High	High	High	High	High	High	High	High	High	High
High	Q8DPQ9	Dihydrolipoamide S-acetyltransferase OS=Streptococcus pneumoniae (strain ATCC BAA-255 / R6) OX=171101 GN=acoC PE=3 SV=1	17.071	14	4	25	4	375	41.1	6.57	30.24	0.542	-0.88	0.0413347	554650	1.20969e+06	Peak Found	High	Peak Found	High	High	High	High	High	High	High	Peak Found	Peak Found	High	High	High	High	High	High
High	P67383	UPF0237 protein spr0217 OS=Streptococcus pneumoniae (strain ATCC BAA-255 / R6) OX=171101 GN=spr0217 PE=3 SV=1	17.066	78	5	48	5	88	9.7	4.56	58.42	1.213	0.28	0.47082	9.13683e+06	6.6636e+06	High	High	High	High	High	High	High	High	High	High	High	High	High	High	High	High	High	High
High	Q8CYD2	DUF1868 domain-containing protein OS=Streptococcus pneumoniae (strain ATCC BAA-255 / R6) OX=171101 GN=spr1646 PE=4 SV=1	17.063	27	5	16	5	219	26	5.2	1.71	0.615	-0.7	0.107601	475164	1.08477e+06	Peak Found	Peak Found	Peak Found	Peak Found	High	Peak Found	Peak Found	Peak Found	Peak Found	Peak Found	High	Peak Found	High	High	High	High	High	High
High	Q8DR92	Dihydrofolate synthetase OS=Streptococcus pneumoniae (strain ATCC BAA-255 / R6) OX=171101 GN=sulB PE=3 SV=1	17.042	17	5	29	5	440	49	5.02	10.43	1.487	0.57	0.160065	931856	509040	High	High	High	High	High	High	High	High	High	Peak Found	High	Peak Found	High	Peak Found	Peak Found	Peak Found	High	Peak Found
High	Q8DRN6	UPF0324 membrane protein spr0034 OS=Streptococcus pneumoniae (strain ATCC BAA-255 / R6) OX=171101 GN=spr0034 PE=3 SV=2	16.832	13	5	123	5	336	36	9.57	129.62	0.959	-0.06	0.916194	1.83693e+07	2.10844e+07	High	High	High	High	High	High	High	High	High	High	High	High	High	High	High	High	High	High
High	Q8DRF5	Response regulator OS=Streptococcus pneumoniae (strain ATCC BAA-255 / R6) OX=171101 GN=rr07 PE=4 SV=1	16.828	11	4	15	4	428	49.4	4.98	14.33	0.716	-0.48	0.293069	356178	605928	High	High	Peak Found	High	Peak Found	Peak Found	Peak Found	Peak Found	Peak Found	High	High	High	High	Peak Found	High	High	Peak Found	Peak Found
High	P66473	Small ribosomal subunit protein bS18 OS=Streptococcus pneumoniae (strain ATCC BAA-255 / R6) OX=171101 GN=rpsR PE=3 SV=1	16.79	43	5	75	5	79	9.2	10.8	69.3	0.49	-1.03	0.0133693	1.07184e+07	1.89793e+07	High	High	High	High	High	High	High	High	High	High	High	High	High	High	High	High	High	High
High	Q8DRJ0	L-serine dehydratase OS=Streptococcus pneumoniae (strain ATCC BAA-255 / R6) OX=171101 GN=sdaA PE=3 SV=1	16.733	23	5	29	5	290	30.4	4.69	5.36	0.919	-0.12	0.796942	952207	1.2362e+06	High	Peak Found	High	High	Peak Found	High	High	High	High	Peak Found	Peak Found	Peak Found	High	High	High	High	High	High
High	Q8DRF4	Putative NrdI-like protein OS=Streptococcus pneumoniae (strain ATCC BAA-255 / R6) OX=171101 GN=spr0156 PE=4 SV=2	16.719	26	4	67	4	156	17.7	5.55	35.13	1.059	0.08	0.806973	1.24296e+08	6.44886e+06	High	High	High	High	High	High	High	High	High	High	High	High	High	High	High	High	High	High
High	Q8DRJ5	Transcription regulator PadR N-terminal domain-containing protein OS=Streptococcus pneumoniae (strain ATCC BAA-255 / R6) OX=171101 GN=spr0089 PE=4 SV=1	16.641	37	3	24	3	108	12.4	5.45	10.14	0.788	-0.34	0.481944	252558	402956	High	High	High	Peak Found	Peak Found	Peak Found	High	High	High	High	High	High	Peak Found	Peak Found	Peak Found	High	High	High
High	Q8DRG6	ABC transporter ATP-binding/membrane spanning permease-possible multidrug resistance OS=Streptococcus pneumoniae (strain ATCC BAA-255 / R6) OX=171101 GN=ABC-NP PE=4 SV=1	16.63	12	6	19	6	538	61.1	8.4	0	2.189	1.13	0.0050688	1.91817e+06	949186	High	High	High	Peak Found	High	Peak Found	High	High	High	Peak Found	High	Peak Found	Peak Found	High	High	High	High	High
High	Q8DQS0	VncR, response regulator OS=Streptococcus pneumoniae (strain ATCC BAA-255 / R6) OX=171101 GN=vncR PE=4 SV=1	16.583	25	5	46	5	218	25	4.77	0	1.136	0.18	0.624933	1.44457e+06	1.24339e+06	High	High	High	High	High	High	High	High	High	Peak Found	Peak Found	Peak Found	High	High	High	High	High	High
High	Q8DQY4	ABC transporter permease OS=Streptococcus pneumoniae (strain ATCC BAA-255 / R6) OX=171101 GN=ABC-MSD PE=4 SV=1	16.535	18	4	28	4	276	31.5	9.54	37.68	0.815	-0.3	0.495609	909472	1.33618e+06	High	High	High	Peak Found	Peak Found	Peak Found	High	High	High	High	High	High	High	Peak Found	Peak Found	High	High	High
High	Q8DQJ7	COPAB ATPases metal-fist type repressor OS=Streptococcus pneumoniae (strain ATCC BAA-255 / R6) OX=171101 GN=copY PE=3 SV=1	16.517	33	4	56	4	141	16.2	5.08	16.25	1.302	0.38	0.331085	2.25399e+06	2.08477e+06	High	High	High	High	High	High	High	High	High	High	Peak Found	Peak Found	High	High	Peak Found	High	High	High
High	Q8DMY1	Energy-coupling factor transporter transmembrane protein EcfT OS=Streptococcus pneumoniae (strain ATCC BAA-255 / R6) OX=171101 GN=ABC-MSP PE=3 SV=1	16.385	14	3	26	3	264	29.5	9.89	13.04	0.738	-0.44	0.330646	499382	703230	High	High	High	High	High	High	High	High	High	High	High	High	High	High	Peak Found	High	Peak Found	High
High	Q8DQ31	Protein-export membrane protein SecG OS=Streptococcus pneumoniae (strain ATCC BAA-255 / R6) OX=171101 GN=secG PE=3 SV=1	16.216	32	2	81	2	77	8.5	9.7	168.23	0.898	-0.16	0.734915	1.08297e+07	1.21745e+07	High	High	High	High	High	High	High	High	High	High	High	High	High	High	High	High	High	High
High	Q8DPM4	Formate-nitrate transporter OS=Streptococcus pneumoniae (strain ATCC BAA-255 / R6) OX=171101 GN=nirC PE=4 SV=1	16.183	12	2	18	2	265	28.9	8.68	6.88	0.909	-0.14	0.787055	919701	949498	High	High	High	Peak Found	Peak Found	Peak Found	High	High	Peak Found	High	High	High	Peak Found	High	High	High	High	High
High	Q8DQN4	Para-aminobenzoate synthetase OS=Streptococcus pneumoniae (strain ATCC BAA-255 / R6) OX=171101 GN=pabB PE=4 SV=1	16.066	10	5	27	5	573	65.8	5.53	0	0.897	-0.16	0.782883	354715	460251	Peak Found	Peak Found	Peak Found	High	High	High	High	High	High	Peak Found	Peak Found	Peak Found	High	High	High	High	High	High
High	Q8DNE4	BAX inhibitor (BI)-1/YccA family protein OS=Streptococcus pneumoniae (strain ATCC BAA-255 / R6) OX=171101 GN=spr1787 PE=3 SV=1	16.039	11	3	36	3	235	25.8	9.6	19.89	0.571	-0.81	0.0529096	1.01113e+06	1.97625e+06	High	High	High	Peak Found	Peak Found	Peak Found	High	High	High	High	High	High	High	High	High	High	High	High
High	Q8DN54	2,3,4,5-tetrahydropyridine-2,6-dicarboxylate N-acetyltransferase OS=Streptococcus pneumoniae (strain ATCC BAA-255 / R6) OX=171101 GN=dapH PE=3 SV=1	16.012	31	4	24	4	232	23.9	4.78	11.84	0.898	-0.16	0.75664	619429	817353	High	High	High	Peak Found	Peak Found	High	High	High	High	High	High	High	High	High	High	High	High	High
High	P66041	6,7-dimethyl-8-ribityllumazine synthase OS=Streptococcus pneumoniae (strain ATCC BAA-255 / R6) OX=171101 GN=ribH PE=3 SV=1	15.945	32	4	40	4	155	16.7	5.58	21.75	1.472	0.56	0.159969	1.17422e+06	723248	High	High	High	High	High	High	High	High	High	Peak Found	Peak Found	Peak Found	High	High	High	High	High	High
High	Q8CLX6	Conserved hypothetical integral membrane protein OS=Streptococcus pneumoniae (strain ATCC BAA-255 / R6) OX=171101 GN=spr1959 PE=4 SV=1	15.905	9	3	48	3	503	54	6.11	30.46	0.655	-0.61	0.146872	3.33918e+06	3.10838e+06	High	High	High	Peak Found	High	High	High	High	High	High	High	High	High	High	High	High	High	High
High	Q8DPH3	Ribosomal RNA small subunit methyltransferase G OS=Streptococcus pneumoniae (strain ATCC BAA-255 / R6) OX=171101 GN=rsmG PE=3 SV=2	15.892	35	6	16	6	237	27.2	6.83	0	0.859	-0.22	0.65044	527893	457635	High	High	Peak Found	High	High	Peak Found	High	Peak Found	High	High	High	High	Peak Found	Peak Found	Peak Found	Peak Found	High	Peak Found
High	P65122	Translation initiation factor IF-1 OS=Streptococcus pneumoniae (strain ATCC BAA-255 / R6) OX=171101 GN=infA PE=3 SV=1	15.828	79	4	36	4	72	8.2	8.5	6.05	0.576	-0.8	0.0567169	2.21409e+06	3.66617e+06	High	High	Peak Found	High	High	High	Peak Found	High	High	Peak Found	Peak Found	High	High	High	High	High	High	High
High	Q8DRB4	N-acetyltransferase domain-containing protein OS=Streptococcus pneumoniae (strain ATCC BAA-255 / R6) OX=171101 GN=spr0237 PE=3 SV=1	15.804	31	3	25	3	138	15.7	5.24	3.46	1.199	0.26	0.494723	932179	670188	High	High	High	High	High	High	High	High	High	Peak Found	Peak Found	Peak Found	Peak Found	Peak Found	Peak Found	High	High	High
High	Q8DQ97	Transcriptional repressor of the fructose operon OS=Streptococcus pneumoniae (strain ATCC BAA-255 / R6) OX=171101 GN=fruR PE=4 SV=1	15.776	35	5	23	5	246	27.3	6.29	2.23	2.078	1.05	0.00885337	1.47392e+06	801926	Peak Found	High	High	Peak Found	Peak Found	Peak Found	High	High	High	High	High	High	High	High	High	High	High	High
High	Q8DQY9	Trk transporter membrane-spanning protein-K+ transport OS=Streptococcus pneumoniae (strain ATCC BAA-255 / R6) OX=171101 GN=trkH PE=4 SV=1	15.724	10	4	37	4	479	52.9	9.5	18.81	0.928	-0.11	0.823369	1.27225e+06	1.41352e+06	High	High	High	High	High	High	High	High	High	High	High	High	Peak Found	Peak Found	High	High	High	High
High	Q8CZ93	ABC transporter permease OS=Streptococcus pneumoniae (strain ATCC BAA-255 / R6) OX=171101 GN=spr0155 PE=4 SV=1	15.712	14	2	40	2	193	21.4	8.75	62.55	0.608	-0.72	0.0867622	4.48339e+06	8.00438e+06	High	High	High	High	High	High	High	High	High	High	High	High	High	High	High	High	High	High
High	Q8CYH6	Lipase OS=Streptococcus pneumoniae (strain ATCC BAA-255 / R6) OX=171101 GN=spr1475 PE=4 SV=1	15.685	15	5	33	5	357	41.1	6.09	3.91	1.232	0.3	0.443092	742943	715725	High	High	High	High	High	High	High	High	High	Peak Found	Peak Found	Peak Found	High	High	High	High	High	High
High	Q8DNY0	Confers low level cadmium resistance in Staphylococcus aureus OS=Streptococcus pneumoniae (strain ATCC BAA-255 / R6) OX=171101 GN=cadD PE=4 SV=1	15.668	16	2	34	2	204	22.8	4.28	41.7	0.642	-0.64	0.138412	786872	1.12628e+06	Peak Found	Peak Found	Peak Found	High	High	High	High	High	High	High	High	High	High	High	High	High	High	High
High	Q8DNT4	HTH gntR-type domain-containing protein OS=Streptococcus pneumoniae (strain ATCC BAA-255 / R6) OX=171101 GN=spr1558 PE=4 SV=1	15.283	44	4	23	4	121	14	6.32	0	0.676	-0.56	0.182913	1.15413e+06	1.04402e+06	High	High	High	Peak Found	Peak Found	High	Peak Found	High	High	Peak Found	Peak Found	Peak Found	High	High	High	High	High	High
High	Q8DQE8	Rod shape determining protein OS=Streptococcus pneumoniae (strain ATCC BAA-255 / R6) OX=171101 GN=rodA PE=4 SV=1	15.196	8	3	18	3	416	46.3	9.66	19.66	0.573	-0.8	0.0654721	628763	1.10869e+06	Peak Found	High	High	Peak Found	Peak Found	High	High	High	Peak Found	High	High	High	Peak Found	Peak Found	High	High	High	High
High	P66360	Small ribosomal subunit protein uS11 OS=Streptococcus pneumoniae (strain ATCC BAA-255 / R6) OX=171101 GN=rpsK PE=3 SV=1	15.181	28	3	90	3	127	13.4	11.43	159.87	0.627	-0.67	0.108721	7.87552e+06	1.35323e+07	High	High	High	High	High	High	High	High	High	High	High	High	High	High	High	High	High	High
High	Q8DPV3	N-acetyltransferase domain-containing protein OS=Streptococcus pneumoniae (strain ATCC BAA-255 / R6) OX=171101 GN=spr0990 PE=3 SV=1	15.171	26	4	24	4	185	22	7.14	7.59	1.03	0.04	0.872223	925223	1.02074e+06	High	High	High	High	Peak Found	High	High	Peak Found	High	High	High	High	High	Peak Found	Peak Found	High	High	High
High	Q8DP04	Methyltransferase domain-containing protein OS=Streptococcus pneumoniae (strain ATCC BAA-255 / R6) OX=171101 GN=spr1436 PE=4 SV=1	15.156	22	4	31	4	252	27.9	9.38	5.28	1.09	0.12	0.731239	2.01295e+06	2.20739e+06	Peak Found	Peak Found	High	High	High	High	High	High	High	Peak Found	Peak Found	Peak Found	High	High	High	High	High	High
High	Q8DRC1	Phosphotransferase system sugar-specific EIIB component OS=Streptococcus pneumoniae (strain ATCC BAA-255 / R6) OX=171101 GN=PTS-EIIB PE=4 SV=1	15.115	41	2	29	2	102	10.8	4.72	16.61	0.761	-0.39	0.384674	602740	659649	High	High	High	High	High	High	High	High	High	Peak Found	Peak Found	High	High	High	High	High	High	High
High	Q8DR46	Sensor histidine kinase OS=Streptococcus pneumoniae (strain ATCC BAA-255 / R6) OX=171101 GN=hk03 PE=4 SV=1	15.099	17	4	32	4	331	37.9	5.74	19.86	0.655	-0.61	0.147743	1.50667e+06	2.92028e+06	High	High	High	High	High	High	High	High	High	High	Peak Found	High	High	High	High	High	High	High
High	Q8DQ56	Initiation-control protein YabA OS=Streptococcus pneumoniae (strain ATCC BAA-255 / R6) OX=171101 GN=spr0837 PE=3 SV=2	14.995	32	3	57	3	105	12.4	5.1	70.94	0.626	-0.68	0.107822	4.24461e+06	6.43283e+06	High	High	High	High	High	High	High	High	High	High	High	High	High	High	High	High	High	High
High	Q8DPB9	Alpha-acetolactate decarboxylase OS=Streptococcus pneumoniae (strain ATCC BAA-255 / R6) OX=171101 GN=aldB PE=3 SV=1	14.973	20	4	34	4	243	27.3	4.98	22.04	0.878	-0.19	0.677274	1.18109e+06	1.32421e+06	High	High	High	High	High	High	High	High	High	High	High	High	Peak Found	High	High	High	High	High
High	Q8CZ60	Spermidine synthase OS=Streptococcus pneumoniae (strain ATCC BAA-255 / R6) OX=171101 GN=spr0407 PE=4 SV=1	14.883	51	3	50	3	71	8.2	9	68.11	1.05	0.07	0.830328	4.54669e+06	4.60056e+06	High	High	High	High	High	High	High	High	High	High	High	High	High	High	High	High	High	High
High	Q8DPD7	LicD1 paralog OS=Streptococcus pneumoniae (strain ATCC BAA-255 / R6) OX=171101 GN=licD1 PE=4 SV=1	14.787	13	4	69	4	281	32.6	6.33	13.84	1.293	0.37	0.343572	2.72479e+06	2.22958e+06	High	High	High	High	High	High	High	High	High	High	High	High	High	High	High	High	High	High
High	Q8CYY5	Cytosolic protein OS=Streptococcus pneumoniae (strain ATCC BAA-255 / R6) OX=171101 GN=spr0720 PE=4 SV=1	14.681	47	4	31	4	99	11.3	6.79	23.49	0.977	-0.03	0.966018	1.18898e+06	918847	High	High	High	High	Peak Found	Peak Found	High	High	High	High	High	High	High	High	High	High	High	High
High	Q8CYQ0	MmcQ family protein OS=Streptococcus pneumoniae (strain ATCC BAA-255 / R6) OX=171101 GN=spr1138 PE=4 SV=1	14.63	22	5	30	5	218	25.6	5.45	9.33	1.176	0.23	0.539524	1.51698e+06	1.19123e+06	High	High	High	Peak Found	High	High	High	High	High	Peak Found	High	Peak Found	High	High	High	High	High	High
High	Q8DP11	Putative gluconeogenesis factor OS=Streptococcus pneumoniae (strain ATCC BAA-255 / R6) OX=171101 GN=spr1423 PE=3 SV=1	14.617	17	4	25	4	325	36	6.01	2.03	1.059	0.08	0.792213	895031	793965	Peak Found	High	High	High	Peak Found	High	High	High	High	High	High	High	High	Peak Found	High	High	High	Peak Found
High	P0A4H8	Transcriptional regulatory protein CiaR OS=Streptococcus pneumoniae (strain ATCC BAA-255 / R6) OX=171101 GN=ciaR PE=3 SV=1	14.325	20	3	53	3	224	25.5	4.72	46.98	1.028	0.04	0.890153	2.11978e+06	2.04902e+06	High	High	High	High	High	High	High	High	High	High	High	High	High	High	High	High	High	High
High	Q8DPR2	RCK C-terminal domain-containing protein OS=Streptococcus pneumoniae (strain ATCC BAA-255 / R6) OX=171101 GN=spr1045 PE=4 SV=1	14.319	9	4	42	4	521	57	7.23	21.71	1.053	0.07	0.827466	1.11921e+06	992497	High	High	High	High	High	High	High	High	High	High	High	High	High	High	High	High	High	High
High	Q8CWS4	tRNA (guanine-N(1)-)-methyltransferase OS=Streptococcus pneumoniae (strain ATCC BAA-255 / R6) OX=171101 GN=trmD PE=3 SV=1	14.27	26	5	33	5	239	27.6	4.94	1.6	1.172	0.23	0.547853	1.76681e+06	1.6263e+06	Peak Found	High	High	High	High	High	High	High	High	Peak Found	Peak Found	Peak Found	High	High	High	High	High	High
High	Q8DMX5	Peptidase M16 C-terminal domain-containing protein OS=Streptococcus pneumoniae (strain ATCC BAA-255 / R6) OX=171101 GN=spr2030 PE=4 SV=1	14.242	11	4	29	4	416	48	6.55	9.69	1.663	0.73	0.0715742	957785	573579	High	High	High	High	High	High	High	High	High	Peak Found	High	Peak Found	High	High	High	High	High	High
High	Q8CWV0	Large ribosomal subunit protein uL15 OS=Streptococcus pneumoniae (strain ATCC BAA-255 / R6) OX=171101 GN=rplO PE=3 SV=1	14.132	22	3	28	3	146	15.4	10.29	9.86	0.386	-1.38	0.000907581	1.07118e+06	3.04183e+06	Peak Found	High	Peak Found	High	High	High	High	High	High	Peak Found	Peak Found	High	High	High	High	High	High	High
High	Q8DNH9	ABC transporter membrane-spanning permease-multiple sugars OS=Streptococcus pneumoniae (strain ATCC BAA-255 / R6) OX=171101 GN=msmF PE=3 SV=1	14.114	28	5	52	5	296	33.1	9.82	3.4	0.893	-0.16	0.719296	2.1287e+06	2.82233e+06	High	High	High	High	High	High	High	High	High	High	High	High	High	High	High	High	High	High
High	Q8DPW6	Cell division protein FtsW OS=Streptococcus pneumoniae (strain ATCC BAA-255 / R6) OX=171101 GN=ftsW PE=4 SV=1	14.036	17	4	19	4	409	45.4	9.26	12.49	0.503	-0.99	0.0259079	120783	858839	High	High	Peak Found	High	Not Found	Peak Found	Peak Found	Not Found	Peak Found	High	High	High	High	Peak Found	Peak Found	High	High	High
High	Q8DPT7	Ribosomal protein OS=Streptococcus pneumoniae (strain ATCC BAA-255 / R6) OX=171101 GN=spr1013 PE=4 SV=1	13.846	53	3	18	3	114	12.7	4.21	10.54	0.873	-0.2	0.69142	776828	929982	Peak Found	Peak Found	High	High	High	Peak Found	High	High	High	High	High	Peak Found	High	High	High	Peak Found	High	High
High	Q8DNX3	Metalloregulator OS=Streptococcus pneumoniae (strain ATCC BAA-255 / R6) OX=171101 GN=marR PE=3 SV=1	13.845	21	4	18	4	216	24.8	5.87	20.61	0.894	-0.16	0.750859	542230	506745	Not Found	Peak Found	Peak Found	High	High	High	High	High	High	Not Found	Not Found	Not Found	High	High	Peak Found	High	High	High
High	P0A4B4	Small ribosomal subunit protein uS17 OS=Streptococcus pneumoniae (strain ATCC BAA-255 / R6) OX=171101 GN=rpsQ PE=3 SV=1	13.84	36	3	128	3	86	10	9.92	145.72	0.917	-0.13	0.790381	1.82133e+07	1.65515e+07	High	High	High	High	High	High	High	High	High	High	High	High	High	High	High	High	High	High
High	Q8DP32	Polysaccharide transporter OS=Streptococcus pneumoniae (strain ATCC BAA-255 / R6) OX=171101 GN=spr1383 PE=4 SV=1	13.822	8	4	32	4	540	60.1	9.72	15.18	0.788	-0.34	0.428283	1.03626e+06	1.09451e+06	High	High	High	High	High	High	High	High	High	High	High	High	High	High	High	High	High	High
High	Q8DNH6	Uncharacterized RNA methyltransferase spr1717 OS=Streptococcus pneumoniae (strain ATCC BAA-255 / R6) OX=171101 GN=spr1717 PE=3 SV=1	13.735	16	5	16	5	451	51.7	8.92	2	0.522	-0.94	0.0497085	245772	348384	Peak Found	Peak Found	Peak Found	Peak Found	Peak Found	Peak Found	High	High	High	Not Found	Peak Found	Peak Found	High	High	High	Peak Found	High	High
High	Q8DNV6	UDP-N-acetylmuramoyl-tripeptide--D-alanyl-D-alanine ligase OS=Streptococcus pneumoniae (strain ATCC BAA-255 / R6) OX=171101 GN=murF PE=1 SV=1	13.642	12	4	11	4	457	50.5	5.01	10.16	0.795	-0.33	0.499585	304951	349383	Peak Found	Peak Found	Peak Found	High	Peak Found	Peak Found	Peak Found	Peak Found	High	Peak Found	Peak Found	Peak Found	Peak Found	Peak Found	Peak Found	High	High	High
High	Q8DQ07	Pneumococcal histidine triad protein E OS=Streptococcus pneumoniae (strain ATCC BAA-255 / R6) OX=171101 GN=phtE PE=4 SV=1	13.581	3	3	21	3	1039	114.6	5.85	20.8	0.734	-0.45	0.294086	2.29453e+06	2.06755e+06	Peak Found	Peak Found	Peak Found	High	High	High	Peak Found	Peak Found	Peak Found	Peak Found	High	Peak Found	High	High	High	High	High	High
High	Q8DQA1	NifU protein OS=Streptococcus pneumoniae (strain ATCC BAA-255 / R6) OX=171101 GN=nifU PE=4 SV=1	13.572	12	2	22	2	146	16	5.16	40.36	0.967	-0.05	0.953899	1.036e+06	886782	Not Found	Peak Found	Peak Found	High	High	High	High	High	High	Peak Found	Peak Found	Peak Found	High	High	High	High	High	High
High	Q8DR45	Response regulator OS=Streptococcus pneumoniae (strain ATCC BAA-255 / R6) OX=171101 GN=rr03 PE=4 SV=1	13.56	21	4	24	4	210	23.5	4.94	0	1.177	0.23	0.536834	865101	775563	High	High	High	Peak Found	High	Peak Found	High	High	High	Peak Found	High	Peak Found	High	High	High	High	High	High
High	P0A2U7	Zinc transport system ATP-binding protein AdcC OS=Streptococcus pneumoniae (strain ATCC BAA-255 / R6) OX=171101 GN=adcC PE=3 SV=1	13.551	27	5	18	5	234	26.5	7.42	0	0.87	-0.2	0.667482	593552	818951	High	Peak Found	Peak Found	High	High	High	High	Peak Found	Peak Found	Peak Found	Peak Found	Peak Found	High	High	High	High	High	Peak Found
High	Q8DPC8	Alpha-amylase OS=Streptococcus pneumoniae (strain ATCC BAA-255 / R6) OX=171101 GN=amy PE=3 SV=1	13.438	9	4	25	4	484	55.8	4.84	0	1.057	0.08	0.808822	619951	654475	High	Peak Found	High	High	High	High	High	High	High	Peak Found	Peak Found	Peak Found	High	High	High	High	High	High
High	P67319	Transcriptional repressor NrdR OS=Streptococcus pneumoniae (strain ATCC BAA-255 / R6) OX=171101 GN=nrdR PE=3 SV=1	13.313	15	2	45	2	157	18.4	8.44	46.21	0.882	-0.18	0.710419	636064	737520	High	High	High	High	High	High	High	High	High	High	High	High	High	High	High	High	High	High
High	P66525	Small ribosomal subunit protein bS21 OS=Streptococcus pneumoniae (strain ATCC BAA-255 / R6) OX=171101 GN=rpsU PE=3 SV=1	13.268	19	3	39	3	58	7	11.3	14.08	0.673	-0.57	0.176044	7.82448e+06	1.1408e+07	High	High	High	High	High	High	High	High	High	High	High	Peak Found	High	High	High	High	High	High
High	Q8DPR6	ATP-dependent helicase/nuclease subunit A OS=Streptococcus pneumoniae (strain ATCC BAA-255 / R6) OX=171101 GN=addA PE=3 SV=1	13.232	4	4	68	4	1216	140.1	5.69	11.92	0.885	-0.18	0.719131	671252	460595	High	High	High	High	High	High	High	High	High	High	High	High	High	High	High	High	High	High
High	Q8DPQ8	TPP-dependent acetoin dehydrogenase beta chain OS=Streptococcus pneumoniae (strain ATCC BAA-255 / R6) OX=171101 GN=acoB PE=4 SV=1	13.232	17	5	20	5	330	35.8	4.97	0	0.8	-0.32	0.461607	1.04191e+06	996728	High	Peak Found	Peak Found	Peak Found	Peak Found	High	High	High	High	Peak Found	Peak Found	Peak Found	High	High	High	High	High	High
High	Q7CRB8	Biotin carboxyl carrier protein of acetyl-CoA carboxylase OS=Streptococcus pneumoniae (strain ATCC BAA-255 / R6) OX=171101 GN=accB PE=4 SV=1	13.227	30	4	73	4	161	17	4.53	70.66	0.742	-0.43	0.311678	3.66568e+06	4.93953e+06	High	High	High	High	High	High	High	High	High	High	High	High	High	High	High	High	High	High
High	Q8DQI5	HTH tetR-type domain-containing protein OS=Streptococcus pneumoniae (strain ATCC BAA-255 / R6) OX=171101 GN=spr0653 PE=4 SV=1	13.172	18	3	11	3	185	21.7	9.36	8.37	1.473	0.56	0.183727	99661.1	189036	High	High	Peak Found	Not Found	Peak Found	Peak Found	Not Found	Peak Found	Peak Found	High	High	High	Peak Found	Peak Found	Peak Found	Peak Found	Peak Found	Peak Found
High	P66420	Small ribosomal subunit protein uS14 OS=Streptococcus pneumoniae (strain ATCC BAA-255 / R6) OX=171101 GN=rpsN PE=3 SV=1	13.128	33	4	103	4	89	10.1	11.22	103.16	1.236	0.31	0.430662	9.55449e+07	7.44297e+07	High	High	High	High	High	High	High	High	High	High	High	High	High	High	High	High	High	High
High	Q8CZ75	Ribose-5-phosphate isomerase C-terminal domain-containing protein OS=Streptococcus pneumoniae (strain ATCC BAA-255 / R6) OX=171101 GN=spr0289 PE=3 SV=1	13.082	19	4	32	4	213	23.7	4.96	0	0.952	-0.07	0.894818	1.12288e+06	1.22373e+06	High	Peak Found	High	High	Peak Found	High	Peak Found	High	High	Peak Found	High	High	High	High	High	High	High	High
High	Q8DR82	Glutathione peroxidase OS=Streptococcus pneumoniae (strain ATCC BAA-255 / R6) OX=171101 GN=basA PE=3 SV=1	13.004	32	4	20	4	158	18	5.97	31.51	1.27	0.34	0.377565	1.71807e+06	1.35423e+06	Peak Found	Peak Found	Peak Found	High	High	High	High	High	High	Peak Found	Peak Found	Peak Found	High	High	High	High	High	High
High	Q8DQI0	ABC transporter membrane-spanning permease-branched chain amino acid transport OS=Streptococcus pneumoniae (strain ATCC BAA-255 / R6) OX=171101 GN=livH PE=4 SV=1	12.976	10	2	27	2	292	31.2	9.52	1.68	0.708	-0.5	0.293806	236323	593246	High	High	High	Peak Found	Peak Found	Peak Found	High	High	High	High	High	High	Peak Found	High	High	High	High	High
High	Q8DPH0	UPF0122 protein spr1167 OS=Streptococcus pneumoniae (strain ATCC BAA-255 / R6) OX=171101 GN=spr1167 PE=3 SV=1	12.958	32	3	31	3	110	13.3	4.53	21.24	0.885	-0.18	0.718932	510388	654321	High	High	High	High	High	Peak Found	High	High	High	High	High	Peak Found	High	High	High	High	High	High
High	P67187	Probable transcriptional regulatory protein spr1738 OS=Streptococcus pneumoniae (strain ATCC BAA-255 / R6) OX=171101 GN=spr1738 PE=3 SV=1	12.938	16	3	33	3	238	25.8	4.63	2.4	1.18	0.24	0.538079	1.17124e+06	957968	High	High	High	High	High	High	High	Peak Found	High	High	High	High	High	High	High	High	Peak Found	High
High	Q8DMX4	Uncharacterized protein OS=Streptococcus pneumoniae (strain ATCC BAA-255 / R6) OX=171101 GN=spr2031 PE=4 SV=1	12.928	30	3	17	3	122	14	9.41	4.05	0.608	-0.72	0.114489	324804	565486	High	High	High	Peak Found	Peak Found	Peak Found	High	Peak Found	High	Peak Found	Peak Found	High	High	High	High	High	High	High
High	Q8CWR2	tRNA pseudouridine synthase B OS=Streptococcus pneumoniae (strain ATCC BAA-255 / R6) OX=171101 GN=truB PE=3 SV=1	12.862	29	4	24	4	292	32.2	5.38	0	1.07	0.1	0.766373	922666	887536	High	High	High	High	High	High	High	High	High	Peak Found	Peak Found	Peak Found	High	High	High	High	High	High
High	Q8DQ77	ABC transporter domain-containing protein OS=Streptococcus pneumoniae (strain ATCC BAA-255 / R6) OX=171101 GN=ABC-NBD PE=4 SV=1	12.79	16	3	13	3	271	30.4	6.96	14.76	0.774	-0.37	0.478277	165236	245388	High	Peak Found	High	High	High	Peak Found	High	High	High	Not Found	Peak Found	Peak Found	High	High	High	Peak Found	High	Peak Found
High	P0A454	Recombination protein RecR OS=Streptococcus pneumoniae (strain ATCC BAA-255 / R6) OX=171101 GN=recR PE=3 SV=1	12.763	17	3	24	3	198	21.7	4.96	5.61	0.941	-0.09	0.887981	907119	817127	High	Peak Found	Peak Found	High	High	High	High	High	High	Peak Found	Peak Found	Peak Found	High	High	High	High	High	High
High	Q8DRE3	Arsenate reductase, putative OS=Streptococcus pneumoniae (strain ATCC BAA-255 / R6) OX=171101 GN=arsC PE=3 SV=1	12.757	36	4	14	4	132	14.9	8.76	2.36	1.076	0.11	0.741378	318308	267798	Peak Found	High	High	High	Peak Found	Peak Found	Peak Found	High	High	High	High	Peak Found	High	Peak Found	High	High	High	High
High	Q8DN31	Arginine deiminase OS=Streptococcus pneumoniae (strain ATCC BAA-255 / R6) OX=171101 GN=spr1955 PE=3 SV=1	12.677	18	4	9	4	247	28.3	4.75	7.26	1.449	0.53	0.177896	2.112e+06	496634	Peak Found	High	Peak Found	Peak Found	High	Peak Found	High	High	Peak Found	Peak Found	Peak Found	Peak Found	High	High	Peak Found	Peak Found	Peak Found	Peak Found
High	Q8DRL4	Beta-galactosidase 3 OS=Streptococcus pneumoniae (strain ATCC BAA-255 / R6) OX=171101 GN=bgaC PE=3 SV=1	12.654	7	4	18	4	595	68.9	5.21	0	1.231	0.3	0.455189	474730	444277	Peak Found	Peak Found	Peak Found	High	High	High	High	Peak Found	High	Peak Found	Peak Found	Not Found	Peak Found	High	High	High	High	High
High	Q8CYD8	Alkaline shock response membrane anchor protein AmaP OS=Streptococcus pneumoniae (strain ATCC BAA-255 / R6) OX=171101 GN=spr1623 PE=4 SV=1	12.636	19	4	60	4	190	22.1	9.69	13.13	1.239	0.31	0.426338	3.04961e+06	1.92952e+06	High	High	High	High	High	High	High	High	High	High	High	High	High	High	High	High	High	High
High	Q8DQN8	Response regulator OS=Streptococcus pneumoniae (strain ATCC BAA-255 / R6) OX=171101 GN=rr09 PE=4 SV=1	12.607	18	4	27	4	251	28.9	5.31	13.03	1.046	0.06	0.834021	630820	655921	High	High	High	High	High	High	High	High	High	Peak Found	Peak Found	Peak Found	High	High	High	High	High	High
High	Q8DPT1	Transcriptional regulator OS=Streptococcus pneumoniae (strain ATCC BAA-255 / R6) OX=171101 GN=rggD PE=4 SV=1	12.604	16	4	12	4	297	35.2	6.19	1.99	1.53	0.61	0.127448	1.07826e+06	665548	Peak Found	High	High	High	High	Peak Found	Peak Found	Peak Found	Peak Found	Peak Found	Peak Found	Peak Found	Peak Found	Peak Found	High	High	High	High
High	Q8DN43	MIP18 family-like domain-containing protein OS=Streptococcus pneumoniae (strain ATCC BAA-255 / R6) OX=171101 GN=spr1934 PE=4 SV=1	12.591	27	3	35	3	113	12.8	4.61	10.61	1.074	0.1	0.770828	1.33619e+06	1.13555e+06	Peak Found	High	High	High	High	High	High	High	High	Peak Found	Peak Found	Peak Found	High	High	High	High	High	High
High	Q8DNM6	Indole-3-glycerol phosphate synthase OS=Streptococcus pneumoniae (strain ATCC BAA-255 / R6) OX=171101 GN=trpC PE=3 SV=1	12.543	15	4	57	3	255	28.9	4.7	29.09	0.947	-0.08	0.890957	612800	785475	High	High	Peak Found	High	High	High	High	High	High	Peak Found	High	High	High	High	High	High	Peak Found	High
High	Q8DP06	DnaD domain-containing protein OS=Streptococcus pneumoniae (strain ATCC BAA-255 / R6) OX=171101 GN=spr1433 PE=4 SV=1	12.529	17	3	15	3	225	25.6	4.82	13.86	0.768	-0.38	0.401174	620510	749144	Peak Found	Peak Found	Peak Found	High	High	High	High	High	High	Peak Found	Peak Found	Not Found	High	High	High	High	High	Peak Found
High	P0A4M6	Thiol peroxidase OS=Streptococcus pneumoniae (strain ATCC BAA-255 / R6) OX=171101 GN=tpx PE=3 SV=1	12.449	21	3	25	3	163	18	4.93	2.26	1.248	0.32	0.413617	815055	660938	Peak Found	Peak Found	High	High	High	High	High	High	High	Peak Found	Peak Found	Peak Found	High	High	High	High	High	Peak Found
High	Q8DQ01	Citrulline cluster-linked protein OS=Streptococcus pneumoniae (strain ATCC BAA-255 / R6) OX=171101 GN=ccl PE=4 SV=1	12.411	12	2	84	2	193	21.7	9.31	76.36	0.582	-0.78	0.0616356	2.03865e+06	3.56855e+06	High	High	High	High	High	High	High	High	High	High	High	High	High	High	High	High	High	High
High	Q8DQX7	Transcriptional repressor of the glutamine synthetase protein OS=Streptococcus pneumoniae (strain ATCC BAA-255 / R6) OX=171101 GN=glnR PE=4 SV=1	12.35	37	4	19	4	118	13.9	9.73	1.72	0.443	-1.18	0.0104361	225782	593636	Not Found	Peak Found	Peak Found	High	Peak Found	Peak Found	Peak Found	Peak Found	Peak Found	Peak Found	Peak Found	Peak Found	High	High	High	High	High	High
High	Q8DND2	ABC transporter domain-containing protein OS=Streptococcus pneumoniae (strain ATCC BAA-255 / R6) OX=171101 GN=ABC-NBD PE=4 SV=1	12.254	19	4	22	4	213	23.9	7.39	0	1.219	0.29	0.475019	629384	585819	High	High	Peak Found	High	Peak Found	Peak Found	High	High	High	Peak Found	Peak Found	Peak Found	High	High	High	High	High	High
High	Q8DPQ6	Probable multidrug resistance protein NorM OS=Streptococcus pneumoniae (strain ATCC BAA-255 / R6) OX=171101 GN=norM PE=3 SV=1	12.251	7	4	49	4	453	50	9.47	12.88	0.621	-0.69	0.101933	3.45576e+06	5.25422e+06	High	High	High	High	High	High	High	High	High	High	High	High	High	High	High	High	High	High
High	Q8DPB8	HTH gntR-type domain-containing protein OS=Streptococcus pneumoniae (strain ATCC BAA-255 / R6) OX=171101 GN=spr1250 PE=3 SV=1	12.098	11	4	31	3	423	49.4	6.09	0	0.979	-0.03	0.960613	165475	294528	High	Peak Found	Peak Found	High	High	High	High	High	High	High	Peak Found	High	High	High	High	High	High	High
High	Q8DMX0	ABC transporter permease component OS=Streptococcus pneumoniae (strain ATCC BAA-255 / R6) OX=171101 GN=spr2036 PE=4 SV=1	12.078	6	3	8	3	850	97.1	8.7	2.27	0.537	-0.9	0.0642586	74838.1	120988	Peak Found	Peak Found	High	Peak Found	Peak Found	Peak Found	Peak Found	Peak Found	Peak Found	High	High	High	Peak Found	Peak Found	Peak Found	Peak Found	Peak Found	Peak Found
High	Q8DP29	S1 motif domain-containing protein OS=Streptococcus pneumoniae (strain ATCC BAA-255 / R6) OX=171101 GN=spr1392 PE=4 SV=1	11.768	23	2	11	2	128	14.9	9.66	7.96	0.576	-0.79	0.102535	135490	419967	Peak Found	Peak Found	Peak Found	Peak Found	Peak Found	Peak Found	Peak Found	Peak Found	Peak Found	Peak Found	Peak Found	Peak Found	High	High	High	High	High	High
High	Q8DNI0	ABC transporter membrane spanning permease-multiple sugars OS=Streptococcus pneumoniae (strain ATCC BAA-255 / R6) OX=171101 GN=msmG PE=3 SV=1	11.764	9	1	16	1	277	31.6	9.23	31.04	1.24	0.31	0.434806	718269	557948	High	High	High	Peak Found	Peak Found	Peak Found	Peak Found	Peak Found	High	High	High	High	Peak Found	High	High	Peak Found	Peak Found	Peak Found
High	Q8DNE2	acylphosphatase OS=Streptococcus pneumoniae (strain ATCC BAA-255 / R6) OX=171101 GN=acyP PE=3 SV=1	11.737	43	4	19	4	92	10.2	9.47	4.18	0.919	-0.12	0.817531	631457	674730	High	Peak Found	High	High	Peak Found	Peak Found	High	High	High	Peak Found	Peak Found	Peak Found	High	High	High	High	High	Peak Found
High	Q8CZ01	VOC domain-containing protein OS=Streptococcus pneumoniae (strain ATCC BAA-255 / R6) OX=171101 GN=spr0643 PE=4 SV=1	11.653	48	2	14	2	115	12.9	4.87	9.48	1.529	0.61	0.146459	419231	258919	High	High	High	High	Peak Found	High	High	High	High	Peak Found	High	High	High	Peak Found	Peak Found	Peak Found	Peak Found	High
High	Q8DR67	Alpha, 1-6-glucosidase OS=Streptococcus pneumoniae (strain ATCC BAA-255 / R6) OX=171101 GN=dexB PE=3 SV=1	11.651	8	4	12	4	535	62.1	4.68	1.72	1.25	0.32	0.427337	292801	378999	Peak Found	Peak Found	High	High	Peak Found	Peak Found	High	High	High	Peak Found	Peak Found	Peak Found	High	Peak Found	High	High	High	High
High	Q8DQF5	DUF1129 family protein OS=Streptococcus pneumoniae (strain ATCC BAA-255 / R6) OX=171101 GN=spr0698 PE=4 SV=1	11.591	12	3	27	3	291	33.4	8.75	6.8	0.793	-0.33	0.475126	413451	545795	High	High	Peak Found	High	High	High	High	High	High	High	High	Peak Found	High	High	High	High	High	High
High	P66156	Large ribosomal subunit protein bL28 OS=Streptococcus pneumoniae (strain ATCC BAA-255 / R6) OX=171101 GN=rpmB PE=3 SV=1	11.581	27	2	164	2	62	6.9	11.19	141.49	0.997	0	0.97439	7.57891e+07	9.66762e+07	High	High	High	High	High	High	High	High	High	High	High	High	High	High	High	High	High	High
High	Q8DRL2	Phosphotransferase system sugar-specific EIIC component OS=Streptococcus pneumoniae (strain ATCC BAA-255 / R6) OX=171101 GN=PTS-EIIC PE=4 SV=1	11.528	11	3	9	3	301	31.9	5.55	1.94	0.549	-0.87	0.048072	442691	834573	Peak Found	Peak Found	Peak Found	High	Peak Found	Peak Found	Peak Found	Peak Found	Peak Found	Peak Found	Peak Found	Peak Found	High	High	High	Peak Found	High	High
High	Q8CY88	Sakacin A production response regulator OS=Streptococcus pneumoniae (strain ATCC BAA-255 / R6) OX=171101 GN=spr1850 PE=4 SV=1	11.521	23	4	24	4	207	24.4	9.52	0	0.955	-0.07	0.910382	1.04612e+06	984496	Peak Found	High	High	High	High	Peak Found	High	High	High	High	High	High	High	Peak Found	High	High	High	High
High	Q8CWP5	Anthranilate synthase component II (Glutamine amido-transferase) OS=Streptococcus pneumoniae (strain ATCC BAA-255 / R6) OX=171101 GN=trpG PE=4 SV=1	11.491	22	2	22	2	188	20.9	4.87	27.6	1.151	0.2	0.588251	861114	757890	High	High	High	High	High	High	High	High	High	Peak Found	High	High	High	High	High	High	High	High
High	Q8CYC1	O-Antigen Polymerase family OS=Streptococcus pneumoniae (strain ATCC BAA-255 / R6) OX=171101 GN=spr1708 PE=4 SV=1	11.401	9	3	41	3	397	45.2	8.41	31.77	0.706	-0.5	0.234962	1.4597e+06	1.84942e+06	High	High	High	Peak Found	Peak Found	Peak Found	High	High	High	High	High	High	High	High	High	High	High	High
High	Q8DNQ4	YqeG family HAD IIIA-type phosphatase OS=Streptococcus pneumoniae (strain ATCC BAA-255 / R6) OX=171101 GN=spr1595 PE=4 SV=1	11.21	26	3	24	3	196	22.5	9.5	3.54	1.188	0.25	0.526144	441500	389902	High	High	High	High	Peak Found	High	Peak Found	High	High	Peak Found	High	High	High	High	High	High	High	High
High	Q8DPM8	SIR2-like domain-containing protein OS=Streptococcus pneumoniae (strain ATCC BAA-255 / R6) OX=171101 GN=spr1093 PE=4 SV=1	11.205	4	4	15	4	1061	125.2	5.24	0	1.82	0.86	0.0441553	366938	178870	Peak Found	Peak Found	Peak Found	High	High	Peak Found	High	High	High	Peak Found	Peak Found	Peak Found	High	High	High	Peak Found	High	High
High	Q8DQ03	Large-conductance mechanosensitive channel OS=Streptococcus pneumoniae (strain ATCC BAA-255 / R6) OX=171101 GN=mscL PE=3 SV=1	11.173	10	1	23	1	125	13.6	9.77	20.68	0.303	-1.72	3.15764e-05	353834	4.31352e+06	Peak Found	High	High	Peak Found	Peak Found	Peak Found	High	High	High	High	High	High	Peak Found	Peak Found	Peak Found	High	High	High
High	Q8DPQ0	Phosphocarrier protein HPr OS=Streptococcus pneumoniae (strain ATCC BAA-255 / R6) OX=171101 GN=ptsH PE=3 SV=1	11.151	55	2	48	2	87	8.9	4.88	44.27	0.849	-0.24	0.59213	6.02547e+06	7.1506e+06	High	High	High	High	High	High	High	High	High	High	High	High	High	High	High	High	High	High
High	Q9EUQ7	Segregation and condensation protein A OS=Streptococcus pneumoniae (strain ATCC BAA-255 / R6) OX=171101 GN=scpA PE=1 SV=1	11.106	19	3	13	3	242	28.3	4.75	2.41	0.885	-0.18	0.727571	524758	488822	High	High	High	High	High	Peak Found	High	High	High	Peak Found	Peak Found	High	Peak Found	Peak Found	Peak Found	Peak Found	High	Peak Found
High	Q8DQG1	Biotin transporter OS=Streptococcus pneumoniae (strain ATCC BAA-255 / R6) OX=171101 GN=bioY PE=3 SV=1	11.105	9	1	29	1	178	18.6	9.94	63.15	0.645	-0.63	0.132262	2.01129e+06	3.43415e+06	High	High	High	Peak Found	Peak Found	Peak Found	Peak Found	Peak Found	Peak Found	High	High	High	High	High	High	High	High	High
High	Q8DNW6	ABC transporter domain-containing protein OS=Streptococcus pneumoniae (strain ATCC BAA-255 / R6) OX=171101 GN=ABC-NBD PE=4 SV=1	10.985	23	3	10	3	236	26	5.2	2.06	1.298	0.38	0.35748	310815	257180	Peak Found	Peak Found	Peak Found	High	Peak Found	Peak Found	High	High	High	Peak Found	Peak Found	Peak Found	High	Peak Found	High	High	Peak Found	Peak Found
High	Q8DPL0	Nudix hydrolase domain-containing protein OS=Streptococcus pneumoniae (strain ATCC BAA-255 / R6) OX=171101 GN=spr1115 PE=4 SV=1	10.929	27	2	18	2	155	18	4.54	7.71	1.905	0.93	0.0240214	973396	499386	Peak Found	Peak Found	Peak Found	High	High	High	High	High	High	Not Found	Not Found	Not Found	Peak Found	High	High	High	High	High
High	Q8DQ32	Dephospho-CoA kinase OS=Streptococcus pneumoniae (strain ATCC BAA-255 / R6) OX=171101 GN=coaE PE=3 SV=2	10.714	20	4	32	4	201	22.9	4.77	0	1.338	0.42	0.303927	669203	537128	High	Peak Found	High	High	High	High	High	High	High	Peak Found	Peak Found	Peak Found	High	High	High	High	High	High
High	Q8DQ16	adenosylhomocysteine nucleosidase OS=Streptococcus pneumoniae (strain ATCC BAA-255 / R6) OX=171101 GN=pfs PE=1 SV=1	10.708	27	3	6	3	230	24.7	4.68	0	0.681	-0.55	0.271014	102755	91728.6	Peak Found	Not Found	Not Found	Peak Found	Not Found	Not Found	High	Peak Found	High	Peak Found	Not Found	Not Found	High	High	Not Found	High	High	Peak Found
High	Q8CYC4	HTH marR-type domain-containing protein OS=Streptococcus pneumoniae (strain ATCC BAA-255 / R6) OX=171101 GN=spr1680 PE=4 SV=1	10.681	22	3	22	3	147	16.6	8.72	5.14	1.332	0.41	0.293849	1.26261e+06	946091	Peak Found	High	High	High	High	High	High	High	High	Peak Found	Peak Found	Peak Found	High	High	High	High	High	Peak Found
High	Q8CYB6	Lin0147 OS=Streptococcus pneumoniae (strain ATCC BAA-255 / R6) OX=171101 GN=spr1733 PE=4 SV=1	10.474	24	3	30	3	120	13.8	8.38	8.94	1.366	0.45	0.2587	924441	637931	High	High	Peak Found	High	Peak Found	High	High	High	High	Peak Found	Peak Found	Peak Found	High	High	High	High	High	High
High	P0A4Q0	Glycerol-3-phosphate acyltransferase OS=Streptococcus pneumoniae (strain ATCC BAA-255 / R6) OX=171101 GN=plsY PE=1 SV=1	10.471	14	2	20	2	213	22.9	9.88	39.94	0.62	-0.69	0.118812	507236	774394	High	High	High	Peak Found	Peak Found	Peak Found	Peak Found	Peak Found	Peak Found	High	High	High	High	High	High	Peak Found	High	High
High	Q8DRI8	ABC transporter membrane-spanning permease-amino acid transport OS=Streptococcus pneumoniae (strain ATCC BAA-255 / R6) OX=171101 GN=ABC-MSP PE=4 SV=1	10.459	5	3	33	3	702	80.7	7.75	0	1.18	0.24	0.532313	7.11561e+06	4.65552e+06	High	High	High	High	High	High	High	Peak Found	High	Peak Found	High	High	High	High	High	High	High	High
High	Q8DNS6	Sucrose regulon regulatory protein OS=Streptococcus pneumoniae (strain ATCC BAA-255 / R6) OX=171101 GN=scrR PE=4 SV=1	10.397	18	4	18	4	321	35.2	6.27	0	0.613	-0.71	0.131767	217424	423894	Peak Found	Peak Found	Peak Found	High	High	High	Peak Found	Peak Found	High	Peak Found	Peak Found	Not Found	High	High	High	High	High	High
High	Q8CWN3	Large ribosomal subunit protein bL32 OS=Streptococcus pneumoniae (strain ATCC BAA-255 / R6) OX=171101 GN=rpmF PE=3 SV=1	10.381	28	1	21	1	60	6.8	10.67	12.32	0.161	-2.63	1.71634e-10	642000	4.59215e+06	Peak Found	High	High	Peak Found	High	Peak Found	High	Peak Found	High	Peak Found	High	High	High	High	High	High	High	High
High	Q8DNS4	3-hydroxy-3-methylglutaryl coenzyme A (HMG-CoA) synthase OS=Streptococcus pneumoniae (strain ATCC BAA-255 / R6) OX=171101 GN=mvaS PE=3 SV=1	10.358	8	3	20	3	398	44.4	5.1	1.75	1.181	0.24	0.542161	592872	443259	Peak Found	Peak Found	Peak Found	High	High	High	Peak Found	High	High	Peak Found	High	Peak Found	High	High	High	High	High	High
High	Q8CWN9	Co-chaperonin GroES OS=Streptococcus pneumoniae (strain ATCC BAA-255 / R6) OX=171101 GN=groES PE=3 SV=1	10.304	43	3	18	3	94	9.9	5.01	0	0.685	-0.55	0.238145	462254	409490	High	High	High	Peak Found	High	High	High	High	High	High	High	High	High	High	High	High	High	High
High	Q8DPG8	Sugar-phosphatase OS=Streptococcus pneumoniae (strain ATCC BAA-255 / R6) OX=171101 GN=spr1170 PE=4 SV=1	10.263	12	3	28	3	268	29.7	5.03	0	1.076	0.11	0.758352	434344	350692	Peak Found	Peak Found	Peak Found	High	High	High	High	High	High	High	Peak Found	Peak Found	High	High	High	High	High	High
High	Q8DRD6	Anaerobic ribonucleoside-triphosphate reductase-activating protein OS=Streptococcus pneumoniae (strain ATCC BAA-255 / R6) OX=171101 GN=nrdG PE=3 SV=1	10.195	13	3	41	3	196	22.6	5.08	22.51	1.18	0.24	0.531927	2.90801e+06	2.417e+06	High	High	High	High	High	High	High	High	High	Peak Found	Peak Found	Peak Found	High	High	High	High	High	High
High	Q8DPA8	Global transcriptional regulator Spx OS=Streptococcus pneumoniae (strain ATCC BAA-255 / R6) OX=171101 GN=spx PE=3 SV=1	10.103	26	2	18	2	133	15.4	9.36	17.63	0.356	-1.49	0.000500968	478413	1.3364e+06	High	Peak Found	High	High	High	High	High	High	Peak Found	Peak Found	Peak Found	Peak Found	High	High	High	High	High	High
High	Q8DQU9	Hemerythrin HHE cation binding domain subfamily OS=Streptococcus pneumoniae (strain ATCC BAA-255 / R6) OX=171101 GN=spr0486 PE=4 SV=1	10.098	7	3	20	3	444	51.4	4.77	0	1.02	0.03	0.905132	577563	630646	Peak Found	Peak Found	Peak Found	Peak Found	Peak Found	Peak Found	High	High	High	Peak Found	Peak Found	Peak Found	High	High	High	High	High	High
High	Q8DND5	Ribulose-phosphate 3-epimerase OS=Streptococcus pneumoniae (strain ATCC BAA-255 / R6) OX=171101 GN=rpe PE=3 SV=1	10.048	21	3	17	3	218	23.9	5.85	1.71	1.335	0.42	0.310359	590878	302862	High	High	High	High	High	Peak Found	High	High	Peak Found	Peak Found	Peak Found	Peak Found	High	High	High	High	High	High
High	Q8DNV3	Glucokinase OS=Streptococcus pneumoniae (strain ATCC BAA-255 / R6) OX=171101 GN=glk PE=4 SV=1	10.047	19	4	12	4	294	31.6	5.62	0	1.067	0.09	0.787846	443898	518605	Peak Found	Peak Found	Peak Found	High	High	High	Peak Found	High	Peak Found	Peak Found	Not Found	Not Found	Peak Found	Peak Found	Peak Found	High	High	High
High	Q8DQF4	NADP-dependent oxidoreductase domain-containing protein OS=Streptococcus pneumoniae (strain ATCC BAA-255 / R6) OX=171101 GN=spr0699 PE=4 SV=1	10.003	10	3	12	3	309	35.2	6.19	0	0.842	-0.25	0.656113	252235	315641	Peak Found	Peak Found	Peak Found	Peak Found	Peak Found	Peak Found	High	High	Peak Found	Peak Found	Peak Found	Peak Found	High	High	High	High	High	High
High	Q8DRE9	Riboflavin biosynthesis protein RibD OS=Streptococcus pneumoniae (strain ATCC BAA-255 / R6) OX=171101 GN=ribD PE=3 SV=1	10.001	9	3	17	3	366	40.6	7.84	0	1.978	0.98	0.0210742	497365	266005	High	High	High	High	High	High	High	High	High	Not Found	Not Found	Not Found	Peak Found	High	Peak Found	Peak Found	High	Peak Found
High	Q8DPL1	Transcriptional regulator OS=Streptococcus pneumoniae (strain ATCC BAA-255 / R6) OX=171101 GN=spr1114 PE=4 SV=1	9.978	18	3	19	3	171	19.6	5.83	12.55	0.802	-0.32	0.487537	617188	777554	High	High	Peak Found	High	High	High	High	High	High	Peak Found	Peak Found	Peak Found	High	High	High	High	High	High
High	Q8DNB9	ABC transporter domain-containing protein OS=Streptococcus pneumoniae (strain ATCC BAA-255 / R6) OX=171101 GN=ABC-NBD PE=4 SV=1	9.91	15	4	26	3	294	33.5	5.62	0	0.883	-0.18	0.760433	211521	402533	Peak Found	High	Peak Found	High	High	High	High	High	High	Peak Found	Peak Found	Peak Found	High	High	High	High	High	High
High	Q8DRG0	Succinyl-diaminopimelic descuccinlyase (ArgE/DapE/Acy1 family protein) OS=Streptococcus pneumoniae (strain ATCC BAA-255 / R6) OX=171101 GN=dapE PE=4 SV=1	9.866	8	3	7	3	457	51.5	5.02	0	0.94	-0.09	0.92841	222694	328449	Peak Found	Peak Found	Peak Found	Peak Found	Peak Found	Peak Found	High	High	High	Peak Found	Peak Found	Peak Found	High	Peak Found	Peak Found	High	High	Peak Found
High	Q8DNY8	Ferredoxin OS=Streptococcus pneumoniae (strain ATCC BAA-255 / R6) OX=171101 GN=fer PE=4 SV=1	9.668	25	2	14	2	92	10.8	4.88	1.66	0.546	-0.87	0.0487585	260007	822952	Peak Found	Peak Found	High	Peak Found	Peak Found	Peak Found	High	High	High	Peak Found	High	Peak Found	High	High	High	High	High	High
High	Q8DQ76	ABC3 transporter permease protein domain-containing protein OS=Streptococcus pneumoniae (strain ATCC BAA-255 / R6) OX=171101 GN=ABC-MSD PE=3 SV=1	9.619	6	3	7	3	662	74.5	9.45	0	0.711	-0.49	0.324444	221545	382464	Peak Found	Peak Found	High	Peak Found	Not Found	Peak Found	Peak Found	Peak Found	Peak Found	Peak Found	High	High	Peak Found	Peak Found	Peak Found	Peak Found	High	High
High	Q8CYT3	HTH cro/C1-type domain-containing protein OS=Streptococcus pneumoniae (strain ATCC BAA-255 / R6) OX=171101 GN=spr0951 PE=4 SV=1	9.61	19	3	9	3	177	20.5	4.98	6.75	1.036	0.05	0.848018	407313	391453	High	Peak Found	Peak Found	High	Peak Found	High	Peak Found	Peak Found	Peak Found	Peak Found	Peak Found	High	High	High	High	High	High	Peak Found
High	Q8DRK5	Trk transporter membrane-spanning protein-K+ transport OS=Streptococcus pneumoniae (strain ATCC BAA-255 / R6) OX=171101 GN=trkH PE=4 SV=1	9.572	7	2	16	2	459	50.1	9.91	11.39	0.557	-0.84	0.0876606	113007	198207	High	High	High	Peak Found	Peak Found	Peak Found	Peak Found	Peak Found	Peak Found	High	High	High	Peak Found	High	Peak Found	Peak Found	Peak Found	Peak Found
High	Q8DP76	ABC transporter membrane-spanning permease-aspartate/glutamate transport OS=Streptococcus pneumoniae (strain ATCC BAA-255 / R6) OX=171101 GN=ABC-MSP PE=3 SV=1	9.564	20	3	22	3	266	28.9	9.61	1.76	0.593	-0.76	0.0953153	380775	552194	High	Peak Found	High	Peak Found	High	High	High	High	High	High	High	High	High	High	High	High	High	High
High	Q8DPB0	SAM-dependent MTase RsmB/NOP-type domain-containing protein OS=Streptococcus pneumoniae (strain ATCC BAA-255 / R6) OX=171101 GN=spr1259 PE=3 SV=1	9.56	11	2	20	2	267	29.5	4.53	5.47	1.013	0.02	0.920177	515267	525786	High	High	High	High	High	High	High	High	High	High	High	Peak Found	High	High	High	High	High	High
High	Q8DNX6	Response regulator OS=Streptococcus pneumoniae (strain ATCC BAA-255 / R6) OX=171101 GN=rr01 PE=4 SV=1	9.537	14	3	22	3	225	25.9	5.47	6.94	0.928	-0.11	0.845846	428335	650182	High	High	High	Peak Found	Peak Found	Peak Found	High	High	Peak Found	High	High	High	High	High	High	High	High	High
High	Q8DRC5	Pyruvate formate-lyase 3 OS=Streptococcus pneumoniae (strain ATCC BAA-255 / R6) OX=171101 GN=pflE PE=3 SV=1	9.527	14	3	12	3	258	30	6.84	1.86	1.232	0.3	0.454211	500024	485687	Peak Found	Peak Found	Peak Found	Peak Found	High	High	Peak Found	High	High	Peak Found	Peak Found	Peak Found	High	High	High	High	High	High
High	Q8DPH9	Aspartate carbamoyltransferase OS=Streptococcus pneumoniae (strain ATCC BAA-255 / R6) OX=171101 GN=pyrB PE=3 SV=1	9.469	15	3	10	3	307	34.7	5.27	0	0.779	-0.36	0.500089	196084	342614	High	Peak Found	Peak Found	High	High	Peak Found	Peak Found	High	High	Peak Found	Peak Found	Peak Found	Peak Found	Peak Found	High	Peak Found	High	High
High	Q8DRJ1	Phosphoglycolate phosphatase OS=Streptococcus pneumoniae (strain ATCC BAA-255 / R6) OX=171101 GN=gph PE=4 SV=1	9.379	17	2	5	2	210	23.4	5.2	0	1.295	0.37	0.351385	204841	189594	Peak Found	Peak Found	Peak Found	High	Peak Found	Peak Found	High	Peak Found	High	Not Found	Peak Found	Not Found	High	Peak Found	Not Found	Peak Found	Peak Found	High
High	Q8DN75	CMP/dCMP-type deaminase domain-containing protein OS=Streptococcus pneumoniae (strain ATCC BAA-255 / R6) OX=171101 GN=spr1880 PE=4 SV=1	9.335	17	2	18	2	144	16.6	5.19	20.84	0.892	-0.17	0.75374	317990	365408	Not Found	Not Found	Peak Found	High	High	High	High	High	High	Not Found	Not Found	Not Found	High	High	High	High	High	High
High	Q8CYL4	SGNH hydrolase-type esterase domain-containing protein OS=Streptococcus pneumoniae (strain ATCC BAA-255 / R6) OX=171101 GN=spr1305 PE=4 SV=1	9.262	16	2	14	2	211	24.1	5.03	13.99	1.192	0.25	0.500856	203138	255170	Peak Found	Peak Found	Peak Found	High	High	High	High	High	High	Peak Found	Not Found	Not Found	High	High	Peak Found	High	High	Peak Found
High	Q8DQ13	Degenerative transposase OS=Streptococcus pneumoniae (strain ATCC BAA-255 / R6) OX=171101 GN=spr0898 PE=4 SV=1	9.26	25	3	39	1	121	14.3	9.11	5.81	0.564	-0.83	0.0953293	104666	185785	Peak Found	Peak Found	Peak Found	Not Found	Not Found	Peak Found	Peak Found	Peak Found	Peak Found	Peak Found	Peak Found	Peak Found	High	Peak Found	Peak Found	Peak Found	Peak Found	High
High	Q8CY70	Aspartyl-tRNA synthetase OS=Streptococcus pneumoniae (strain ATCC BAA-255 / R6) OX=171101 GN=spr1930 PE=4 SV=1	9.201	21	2	13	2	154	18.3	9.66	25.31	0.803	-0.32	0.514578	363705	311137	High	High	High	Peak Found	Peak Found	Peak Found	Peak Found	Peak Found	Peak Found	High	High	High	Peak Found	Peak Found	Peak Found	Peak Found	Peak Found	Peak Found
High	Q8DQ29	SsrA-binding protein OS=Streptococcus pneumoniae (strain ATCC BAA-255 / R6) OX=171101 GN=smpB PE=3 SV=1	9.172	25	3	15	3	155	17.7	9.96	0	0.489	-1.03	0.0219014	266077	618148	Peak Found	Peak Found	Peak Found	High	High	Peak Found	Peak Found	Peak Found	Peak Found	Peak Found	Peak Found	Peak Found	High	High	High	High	High	High
High	Q8DR64	dTDP-glucose 4,6-dehydratase OS=Streptococcus pneumoniae (strain ATCC BAA-255 / R6) OX=171101 GN=cpsN PE=3 SV=1	9.122	9	3	13	3	349	39	5.47	1.63	1.166	0.22	0.571232	526507	470367	High	High	High	High	Peak Found	High	High	High	Peak Found	Peak Found	Peak Found	Peak Found	High	Peak Found	Peak Found	High	High	High
High	Q8DPH7	Metal-binding, possibly nucleic acid-binding protein OS=Streptococcus pneumoniae (strain ATCC BAA-255 / R6) OX=171101 GN=spr1158 PE=4 SV=1	9.083	10	1	4	1	180	20.4	4.11	4.59	2.412	1.27	0.00400892	195076	80071.9	Not Found	Not Found	Not Found	High	High	Peak Found	Peak Found	Peak Found	Peak Found	Not Found	Not Found	Not Found	Peak Found	High	High	Not Found	Peak Found	Not Found
High	Q8DR47	Cell wall-active antibiotics response LiaF-like C-terminal domain-containing protein OS=Streptococcus pneumoniae (strain ATCC BAA-255 / R6) OX=171101 GN=spr0342 PE=4 SV=1	9.074	18	3	17	3	232	27.1	8.76	0	0.932	-0.1	0.849922	560633	637139	High	High	Peak Found	High	High	High	High	High	High	High	High	High	High	Peak Found	High	High	High	High
High	Q8CY82	Integral membrane protein OS=Streptococcus pneumoniae (strain ATCC BAA-255 / R6) OX=171101 GN=spr1870 PE=4 SV=1	9.05	10	3	24	3	285	33.3	9.6	34.48	0.818	-0.29	0.531384	561191	763297	High	High	High	High	High	High	High	High	High	High	High	High	High	High	High	High	High	High
High	Q8DNY7	Glycosil transferase OS=Streptococcus pneumoniae (strain ATCC BAA-255 / R6) OX=171101 GN=gtrB PE=4 SV=1	9.034	10	3	7	3	363	41	8.25	0	0.878	-0.19	0.772487	102290	237399	Peak Found	Peak Found	Peak Found	High	Peak Found	Peak Found	Peak Found	Peak Found	Peak Found	Peak Found	Peak Found	Peak Found	Peak Found	High	High	High	High	High
High	Q8DQ88	Arginine repressor OS=Streptococcus pneumoniae (strain ATCC BAA-255 / R6) OX=171101 GN=argR PE=3 SV=1	8.981	16	2	7	2	156	17.8	6.19	9.7	0.086	-3.55	2.22045e-16	59425.3	1.06673e+06	Not Found	Not Found	Not Found	Peak Found	Not Found	Not Found	Not Found	Not Found	Not Found	Not Found	Not Found	Not Found	High	High	High	Not Found	Not Found	Not Found
High	Q8DQS6	PucR C-terminal helix-turn-helix domain-containing protein OS=Streptococcus pneumoniae (strain ATCC BAA-255 / R6) OX=171101 GN=spr0521 PE=4 SV=1	8.934	9	2	4	2	294	34.3	5.19	3.46	0.594	-0.75	0.128754	124356	204163	Peak Found	High	High	Not Found	Not Found	Not Found	Peak Found	Not Found	Not Found	Peak Found	High	Peak Found	Not Found	Peak Found	Peak Found	Peak Found	High	Peak Found
High	Q8DPF7	Cytidine deaminase OS=Streptococcus pneumoniae (strain ATCC BAA-255 / R6) OX=171101 GN=cdd PE=3 SV=1	8.929	22	3	37	3	135	14.9	5.22	1.63	1.401	0.49	0.224085	941886	1.20739e+06	High	High	High	High	High	High	High	High	High	Peak Found	High	High	High	High	High	High	High	High
High	P66836	Polyamine aminopropyltransferase OS=Streptococcus pneumoniae (strain ATCC BAA-255 / R6) OX=171101 GN=speE PE=3 SV=1	8.925	11	3	15	3	286	32.8	5.01	0	0.764	-0.39	0.415095	393180	446554	Peak Found	Peak Found	Peak Found	Peak Found	Peak Found	Peak Found	Peak Found	High	Peak Found	Peak Found	Peak Found	Peak Found	High	High	High	High	High	High
High	Q8DPC5	ABC transporter substrate-binding protein-spermidine/putrescine transport OS=Streptococcus pneumoniae (strain ATCC BAA-255 / R6) OX=171101 GN=potD PE=4 SV=1	8.825	9	3	12	3	356	41	4.78	0	1.04	0.06	0.808324	105126	216304	Peak Found	High	High	Peak Found	Peak Found	Peak Found	Peak Found	Peak Found	Peak Found	High	High	High	Peak Found	Peak Found	Peak Found	Peak Found	Peak Found	Peak Found
High	Q8DRN2	Acyl carrier protein OS=Streptococcus pneumoniae (strain ATCC BAA-255 / R6) OX=171101 GN=acpP PE=3 SV=1	8.788	29	2	28	2	77	8.8	4.01	34.4	1.388	0.47	0.231876	5.32219e+06	5.40282e+06	Peak Found	Peak Found	Peak Found	High	High	High	High	High	High	Peak Found	Peak Found	Peak Found	High	High	High	High	High	High
High	Q8DQ54	DUF1706 domain-containing protein OS=Streptococcus pneumoniae (strain ATCC BAA-255 / R6) OX=171101 GN=spr0839 PE=4 SV=1	8.725	19	2	19	2	181	21.6	5.53	17.62	1.219	0.29	0.45343	915879	942685	High	High	High	High	Peak Found	High	High	Peak Found	Peak Found	High	High	High	Peak Found	Peak Found	Peak Found	High	High	Peak Found
High	P0A484	Large ribosomal subunit protein uL29 OS=Streptococcus pneumoniae (strain ATCC BAA-255 / R6) OX=171101 GN=rpmC PE=3 SV=1	8.69	32	2	28	2	68	8	9.57	29.35	0.635	-0.66	0.11832	5.09778e+06	6.98286e+06	High	High	High	High	High	High	High	High	High	High	High	High	High	High	High	High	High	High
High	Q8DRE8	Holliday junction branch migration complex subunit RuvA OS=Streptococcus pneumoniae (strain ATCC BAA-255 / R6) OX=171101 GN=ruvA PE=3 SV=1	8.675	16	3	4	3	197	21.5	7.46	0	0.762	-0.39	0.462737	249795	69335.1	Peak Found	Peak Found	Peak Found	Peak Found	Peak Found	Peak Found	Peak Found	Peak Found	Peak Found	Not Found	Peak Found	Peak Found	High	High	High	Peak Found	Peak Found	Peak Found
High	Q8CYP6	DUF1934 domain-containing protein OS=Streptococcus pneumoniae (strain ATCC BAA-255 / R6) OX=171101 GN=spr1168 PE=4 SV=1	8.66	29	2	12	2	125	15	5	2.02	1.107	0.15	0.660177	127546	206019	Peak Found	High	High	High	Peak Found	Peak Found	Peak Found	High	High	Peak Found	High	High	Peak Found	Peak Found	Peak Found	High	High	High
High	Q8DPW0	MIP18 family-like domain-containing protein OS=Streptococcus pneumoniae (strain ATCC BAA-255 / R6) OX=171101 GN=spr0980 PE=4 SV=1	8.644	32	2	50	2	120	13.7	4.3	65.82	1.009	0.01	0.941836	2.27435e+07	2.39225e+07	High	High	High	High	High	High	High	High	High	High	High	Peak Found	High	High	High	High	High	High
High	Q8DP96	HTH cro/C1-type domain-containing protein OS=Streptococcus pneumoniae (strain ATCC BAA-255 / R6) OX=171101 GN=spr1279 PE=4 SV=1	8.614	32	2	12	2	79	8.9	9	7.79	0.85	-0.23	0.641789	237371	542421	Peak Found	Peak Found	Not Found	High	Peak Found	Peak Found	High	High	High	Not Found	High	Not Found	Peak Found	Peak Found	High	High	High	High
High	Q8DR25	D-alanine glycine permease OS=Streptococcus pneumoniae (strain ATCC BAA-255 / R6) OX=171101 GN=dagA PE=3 SV=1	8.601	7	2	13	2	440	46.7	8.51	1.99	0.876	-0.19	0.762322	221273	269670	High	High	High	Peak Found	Peak Found	Peak Found	Peak Found	Peak Found	High	High	High	High	Peak Found	Peak Found	Peak Found	Peak Found	Peak Found	High
High	Q8DQ47	UPF0346 protein spr0848 OS=Streptococcus pneumoniae (strain ATCC BAA-255 / R6) OX=171101 GN=spr0848 PE=3 SV=1	8.5	35	2	11	2	71	8.4	4.81	10.39	0.82	-0.29	0.557141	285446	389805	Not Found	Peak Found	High	Peak Found	Peak Found	Peak Found	Peak Found	Peak Found	High	Not Found	Not Found	Not Found	High	High	High	High	High	Peak Found
High	Q8CYJ5	CsbD-like domain-containing protein OS=Streptococcus pneumoniae (strain ATCC BAA-255 / R6) OX=171101 GN=spr1385 PE=3 SV=1	8.391	31	2	7	2	64	6.6	5.11	1.9	0.982	-0.03	0.988639	710953	689208	Peak Found	Peak Found	Peak Found	Peak Found	Peak Found	Peak Found	Peak Found	Peak Found	Peak Found	Peak Found	High	Peak Found	Peak Found	High	High	High	High	High
High	Q8CYI1	Pr6Pr family membrane protein OS=Streptococcus pneumoniae (strain ATCC BAA-255 / R6) OX=171101 GN=spr1454 PE=4 SV=1	8.358	10	2	41	2	209	24.6	9.64	34.13	0.612	-0.71	0.0912135	1.28851e+06	2.06959e+06	High	High	High	High	High	High	High	High	High	High	High	High	High	High	High	High	High	High
High	Q8DQF3	Nudix hydrolase domain-containing protein OS=Streptococcus pneumoniae (strain ATCC BAA-255 / R6) OX=171101 GN=spr0702 PE=4 SV=1	8.32	13	1	13	1	159	18.2	4.89	0	0.821	-0.28	0.616941	216419	267295	Not Found	Peak Found	Peak Found	High	High	High	Peak Found	High	High	Not Found	Not Found	Not Found	High	High	High	Peak Found	Peak Found	High
High	Q8DQF2	ASCH domain-containing protein OS=Streptococcus pneumoniae (strain ATCC BAA-255 / R6) OX=171101 GN=spr0705 PE=4 SV=1	8.294	27	2	4	2	146	16.5	4.41	0	1.091	0.13	0.702286	280341	267802	Not Found	Not Found	Not Found	Peak Found	Peak Found	Peak Found	Peak Found	Peak Found	High	Not Found	Not Found	Peak Found	Peak Found	Peak Found	Peak Found	High	High	High
High	Q8DQS7	Mini-ribonuclease 3 OS=Streptococcus pneumoniae (strain ATCC BAA-255 / R6) OX=171101 GN=mrnC PE=3 SV=1	8.226	17	2	7	2	128	14.6	8.13	8.13	0.956	-0.06	0.925179	740184	242448	Peak Found	Peak Found	High	High	Peak Found	High	High	Peak Found	High	Peak Found	Peak Found	Peak Found	Peak Found	High	High	Peak Found	Peak Found	Peak Found
High	Q8DPR3	Ribonuclease HII OS=Streptococcus pneumoniae (strain ATCC BAA-255 / R6) OX=171101 GN=rnhB PE=3 SV=1	8.187	10	2	14	2	259	28.5	6.95	13.52	1.441	0.53	0.207275	407066	303652	Peak Found	Peak Found	Peak Found	High	High	High	High	High	High	Not Found	Not Found	Not Found	High	Peak Found	High	High	High	High
High	Q8CZ17	Uncharacterized protein OS=Streptococcus pneumoniae (strain ATCC BAA-255 / R6) OX=171101 GN=spr0572 PE=4 SV=1	7.971	24	2	16	2	84	10.1	8.91	0	0.828	-0.27	0.535925	886320	1.20834e+06	Peak Found	Peak Found	Peak Found	High	Peak Found	Peak Found	Peak Found	Peak Found	Peak Found	Peak Found	Peak Found	Peak Found	High	High	High	High	High	High
High	Q8DP09	Transcription regulator OS=Streptococcus pneumoniae (strain ATCC BAA-255 / R6) OX=171101 GN=aldR PE=3 SV=1	7.965	21	2	13	2	126	13.7	4.74	1.7	1.341	0.42	0.29551	162449	299091	Peak Found	Peak Found	Peak Found	Peak Found	Peak Found	Peak Found	High	High	High	Peak Found	Peak Found	Peak Found	Peak Found	High	High	High	High	High
High	Q8DQ20	Cys-tRNA(Pro)/Cys-tRNA(Cys) deacylase OS=Streptococcus pneumoniae (strain ATCC BAA-255 / R6) OX=171101 GN=ebsC PE=3 SV=1	7.929	21	2	16	2	160	17.6	9.2	5.38	0.782	-0.35	0.511162	196940	272794	Peak Found	Peak Found	Peak Found	High	High	High	High	High	High	Not Found	Peak Found	Not Found	High	High	High	High	High	High
High	Q8CZ88	DUF3642 domain-containing protein OS=Streptococcus pneumoniae (strain ATCC BAA-255 / R6) OX=171101 GN=spr0179 PE=4 SV=1	7.89	26	3	11	3	172	18.9	4.81	2.09	0.983	-0.02	0.999008	939923	982593	High	High	High	Peak Found	Peak Found	Peak Found	Peak Found	High	High	Peak Found	Peak Found	Peak Found	Peak Found	Peak Found	Peak Found	High	High	High
High	P61361	Large ribosomal subunit protein bL33C OS=Streptococcus pneumoniae (strain ATCC BAA-255 / R6) OX=171101 GN=rpmG3 PE=3 SV=1	7.886	33	2	20	2	49	5.9	10.35	9.71	1.215	0.28	0.466773	1.31351e+06	1.19105e+06	High	High	High	High	High	High	Peak Found	Peak Found	Peak Found	High	High	High	High	High	High	High	High	High
High	Q8DR71	Transcription regulator OS=Streptococcus pneumoniae (strain ATCC BAA-255 / R6) OX=171101 GN=yorfE PE=4 SV=1	7.745	33	2	18	2	64	7.5	4.84	10.86	0.985	-0.02	0.998517	564269	579102	High	High	High	High	High	High	High	High	High	Peak Found	Peak Found	Peak Found	High	High	High	High	Peak Found	High
High	Q8DQB0	Permease OS=Streptococcus pneumoniae (strain ATCC BAA-255 / R6) OX=171101 GN=spr0761 PE=4 SV=1	7.615	6	2	29	2	307	32.8	8.82	18.24	0.89	-0.17	0.710238	6.97871e+06	6.05589e+06	High	High	High	High	High	High	High	High	High	High	High	High	High	High	High	High	High	High
High	Q8DRP1	Histidine phosphatase family protein OS=Streptococcus pneumoniae (strain ATCC BAA-255 / R6) OX=171101 GN=spr0024 PE=4 SV=1	7.586	23	3	8	3	192	22.3	5.44	0	1.438	0.52	0.205694	249281	126297	Not Found	Peak Found	Peak Found	Peak Found	Peak Found	High	High	High	High	Peak Found	Not Found	Peak Found	Peak Found	Peak Found	High	Peak Found	Not Found	Peak Found
High	Q8DQS9	Serine acetyltransferase OS=Streptococcus pneumoniae (strain ATCC BAA-255 / R6) OX=171101 GN=cysE PE=3 SV=1	7.57	28	3	3	3	205	22.5	8.59	0	1.002	0	0.907238	223227	225606	Peak Found	Peak Found	Peak Found	Peak Found	Peak Found	Peak Found	Peak Found	Peak Found	High	Peak Found	Peak Found	Peak Found	Peak Found	Peak Found	Peak Found	Peak Found	High	High
High	Q8DPF3	ABC transporter membrane-spanning permease-oligopeptide transport OS=Streptococcus pneumoniae (strain ATCC BAA-255 / R6) OX=171101 GN=appB PE=3 SV=1	7.56	7	2	16	2	331	36.7	9.7	13.76	0.762	-0.39	0.388774	430801	659327	High	High	High	Peak Found	Peak Found	Peak Found	Peak Found	High	High	High	High	High	Peak Found	Peak Found	Peak Found	High	High	High
High	Q8DPX0	Nikkomycin biosynthesis protein, carboxylase OS=Streptococcus pneumoniae (strain ATCC BAA-255 / R6) OX=171101 GN=nikS PE=4 SV=1	7.526	8	3	8	3	399	45.8	6.8	0	0.958	-0.06	0.970807	304578	294119	Peak Found	High	Peak Found	High	Peak Found	Peak Found	Peak Found	Peak Found	Peak Found	Peak Found	Peak Found	Not Found	High	Peak Found	High	High	High	High
High	Q8DN22	Phosphotransferase system sugar-specific EII component OS=Streptococcus pneumoniae (strain ATCC BAA-255 / R6) OX=171101 GN=PTS-EII PE=4 SV=1	7.478	10	2	10	2	266	29	9.6	0	0.842	-0.25	0.677023	73961.1	94062.4	High	High	High	Peak Found	Peak Found	Peak Found	Peak Found	Peak Found	High	High	High	High	Peak Found	Peak Found	Peak Found	Peak Found	Peak Found	High
High	Q8DN76	Threonine synthase OS=Streptococcus pneumoniae (strain ATCC BAA-255 / R6) OX=171101 GN=thrC PE=3 SV=1	7.476	6	3	9	3	494	53.7	5.03	0	0.961	-0.06	0.934717	300513	963913	Peak Found	Peak Found	Peak Found	High	Peak Found	Peak Found	Peak Found	Peak Found	Peak Found	Peak Found	Peak Found	Peak Found	High	High	High	High	High	High
High	Q8DPD4	Shikimate kinase OS=Streptococcus pneumoniae (strain ATCC BAA-255 / R6) OX=171101 GN=aroK PE=3 SV=1	7.465	12	2	11	2	158	17.8	4.84	2.05	1.174	0.23	0.550004	435287	376708	High	High	High	High	High	High	Peak Found	Peak Found	Peak Found	Peak Found	Peak Found	Peak Found	High	High	High	Peak Found	High	High
High	Q8DND1	Bacteriocin-associated integral membrane family protein OS=Streptococcus pneumoniae (strain ATCC BAA-255 / R6) OX=171101 GN=spr1802 PE=4 SV=1	7.431	5	3	5	3	680	75.8	5.41	0	0.598	-0.74	0.0937134	447614	762102	Peak Found	Peak Found	Peak Found	Peak Found	Peak Found	Peak Found	Peak Found	Peak Found	Peak Found	High	High	High	Peak Found	Peak Found	Peak Found	Peak Found	Peak Found	High
High	Q8DN48	DUF2179 domain-containing protein OS=Streptococcus pneumoniae (strain ATCC BAA-255 / R6) OX=171101 GN=spr1923 PE=4 SV=1	7.399	10	2	10	2	313	35.4	9.99	0	0.792	-0.34	0.474664	673286	274938	High	High	High	Peak Found	Peak Found	Peak Found	Peak Found	Peak Found	Peak Found	High	High	Peak Found	High	Peak Found	Peak Found	High	High	High
High	Q8DNU9	ABC transporter membrane-spanning permease-sugar transport OS=Streptococcus pneumoniae (strain ATCC BAA-255 / R6) OX=171101 GN=ABC-MSP PE=3 SV=1	7.389	9	2	13	2	298	33.7	8.98	1.62	0.789	-0.34	0.513569	146735	273742	Not Found	Peak Found	Peak Found	Peak Found	Peak Found	Peak Found	High	Peak Found	Peak Found	High	High	Peak Found	High	High	High	High	High	High
High	Q8CYB3	DUF4231 domain-containing protein OS=Streptococcus pneumoniae (strain ATCC BAA-255 / R6) OX=171101 GN=spr1742 PE=4 SV=1	7.375	11	2	17	2	160	18.6	10.58	0	0.622	-0.69	0.122306	501975	772658	High	High	High	Peak Found	Peak Found	Peak Found	Peak Found	Peak Found	High	High	High	High	High	High	High	Peak Found	High	High
High	Q8CYF0	ABC transporter ATP-binding protein OS=Streptococcus pneumoniae (strain ATCC BAA-255 / R6) OX=171101 GN=spr1560 PE=4 SV=1	7.278	7	1	8	1	282	31.7	9.22	0	0.499	-1	0.0357679	136009	272415	Peak Found	Peak Found	Peak Found	Not Found	Not Found	Not Found	Not Found	Not Found	Not Found	High	High	High	Peak Found	Peak Found	High	Peak Found	High	High
High	Q8DQM8	Cytoplasmic protein OS=Streptococcus pneumoniae (strain ATCC BAA-255 / R6) OX=171101 GN=spr0594 PE=4 SV=1	7.185	24	2	10	2	89	10.7	8.88	0	0.881	-0.18	0.762702	231937	333183	Peak Found	High	High	Peak Found	Peak Found	Peak Found	Peak Found	High	Peak Found	High	High	Peak Found	High	Peak Found	High	High	High	High
High	Q8CWR5	Large ribosomal subunit protein bL21 OS=Streptococcus pneumoniae (strain ATCC BAA-255 / R6) OX=171101 GN=rplU PE=3 SV=1	7.171	18	2	25	2	104	11.2	9.86	26.3	0.34	-1.56	0.000168025	959355	1.61872e+06	High	Peak Found	Peak Found	High	High	High	High	High	High	Peak Found	Peak Found	Peak Found	High	High	High	High	High	High
High	Q8DPJ0	3-isopropylmalate dehydrogenase OS=Streptococcus pneumoniae (strain ATCC BAA-255 / R6) OX=171101 GN=spr1140 PE=4 SV=1	7.168	17	2	17	2	119	13.7	9.74	15.78	0.55	-0.86	0.0388799	913924	1.70654e+06	High	High	High	Peak Found	Peak Found	Peak Found	High	Peak Found	Peak Found	High	High	High	High	High	High	Peak Found	Peak Found	Peak Found
High	P63958	D-alanyl carrier protein OS=Streptococcus pneumoniae (strain ATCC BAA-255 / R6) OX=171101 GN=dltC PE=3 SV=1	7.156	20	2	24	2	79	9	3.93	0	1.43	0.52	0.193521	1.28162e+06	1.00238e+06	High	High	High	High	High	High	High	High	High	High	High	Peak Found	High	High	High	High	High	High
High	Q8CYJ7	N-acetyltransferase domain-containing protein OS=Streptococcus pneumoniae (strain ATCC BAA-255 / R6) OX=171101 GN=spr1372 PE=3 SV=1	7.072	16	2	7	2	154	17.4	4.55	0	1.243	0.31	0.424014	286748	221871	High	High	High	High	Peak Found	Peak Found	Peak Found	Peak Found	Peak Found	Peak Found	High	Peak Found	Peak Found	High	Peak Found	Peak Found	High	Peak Found
High	Q8DNE3	Possible rRNA/tRNA methylase OS=Streptococcus pneumoniae (strain ATCC BAA-255 / R6) OX=171101 GN=yjfA PE=4 SV=1	7.062	11	2	8	2	252	27.6	5.6	0	0.874	-0.19	0.757306	170683	346022	Peak Found	Peak Found	Peak Found	Peak Found	Not Found	Not Found	Peak Found	Peak Found	Peak Found	Not Found	Not Found	Not Found	High	Peak Found	High	High	High	High
High	Q8DNQ1	Putative aromatic acid exporter C-terminal domain-containing protein OS=Streptococcus pneumoniae (strain ATCC BAA-255 / R6) OX=171101 GN=spr1599 PE=4 SV=1	7.05	6	2	10	2	317	36.5	8.73	12.45	0.764	-0.39	0.45427	208444	229358	High	High	High	Peak Found	Peak Found	Peak Found	Peak Found	Peak Found	Peak Found	High	High	High	Peak Found	Peak Found	Peak Found	Peak Found	Peak Found	Peak Found
High	Q8DPH8	Endonuclease III OS=Streptococcus pneumoniae (strain ATCC BAA-255 / R6) OX=171101 GN=nth PE=3 SV=1	7.034	16	2	4	2	209	23.3	7.5	0	0.985	-0.02	0.94602	127320	130810	Not Found	Not Found	Not Found	Peak Found	Peak Found	Peak Found	Peak Found	Peak Found	Peak Found	Not Found	Not Found	Not Found	Peak Found	Peak Found	High	High	High	High
High	Q8DRD9	Cardiolipin synthase OS=Streptococcus pneumoniae (strain ATCC BAA-255 / R6) OX=171101 GN=cls PE=4 SV=1	7.004	5	3	10	3	510	58.7	8.79	0	1.076	0.11	0.771986	363134	1.05485e+06	Peak Found	Peak Found	High	Not Found	Peak Found	Peak Found	High	High	Peak Found	Peak Found	High	High	High	High	Peak Found	Peak Found	High	High
High	Q8DPW1	DNA primase OS=Streptococcus pneumoniae (strain ATCC BAA-255 / R6) OX=171101 GN=dnaG PE=3 SV=1	6.943	5	2	13	2	591	67.9	5.35	0	1.309	0.39	0.342826	449940	339117	Peak Found	Peak Found	Peak Found	High	High	High	High	Peak Found	High	Peak Found	Peak Found	Peak Found	High	High	High	High	Peak Found	High
High	Q8DNA6	Phosphotransferase system system, cellobiose-specific IIA component OS=Streptococcus pneumoniae (strain ATCC BAA-255 / R6) OX=171101 GN=ptcA PE=4 SV=1	6.943	19	2	7	2	108	12.2	5.27	1.7	0.86	-0.22	0.711187	245905	298840	Peak Found	Peak Found	Peak Found	Peak Found	Peak Found	Peak Found	Peak Found	High	Peak Found	Not Found	Peak Found	Not Found	Peak Found	Peak Found	High	High	High	High
High	Q8DNJ2	ABC transporter substrate-binding protein-ferric iron transport OS=Streptococcus pneumoniae (strain ATCC BAA-255 / R6) OX=171101 GN=fatB PE=4 SV=1	6.934	7	2	3	2	321	34.8	5.67	0	0.471	-1.09	0.0265973	36579.4	127782	Peak Found	Peak Found	Peak Found	Not Found	Not Found	Not Found	Peak Found	Peak Found	Peak Found	Peak Found	High	High	Peak Found	Peak Found	Peak Found	Peak Found	Peak Found	Peak Found
High	Q8DR21	ManO OS=Streptococcus pneumoniae (strain ATCC BAA-255 / R6) OX=171101 GN=spr0373 PE=4 SV=1	6.904	20	2	5	2	123	13.7	9.95	0	0.538	-0.89	0.0603557	68689.5	352636	Not Found	Peak Found	Not Found	Not Found	Not Found	Not Found	Peak Found	Peak Found	Peak Found	Peak Found	Peak Found	Peak Found	Peak Found	Peak Found	Peak Found	Peak Found	High	High
High	Q8DNK5	Alcohol dehydrogenase OS=Streptococcus pneumoniae (strain ATCC BAA-255 / R6) OX=171101 GN=adhB PE=3 SV=1	6.882	7	2	7	2	345	36.7	5.81	0	0.946	-0.08	0.955968	93480.2	264872	Not Found	Peak Found	Peak Found	Peak Found	Peak Found	Peak Found	High	High	High	Not Found	Not Found	Peak Found	High	Peak Found	Peak Found	Peak Found	Peak Found	Peak Found
High	Q8DPG9	HD domain-containing protein OS=Streptococcus pneumoniae (strain ATCC BAA-255 / R6) OX=171101 GN=spr1169 PE=4 SV=1	6.87	6	2	13	2	466	54.3	5.87	3.46	0.896	-0.16	0.821216	317851	167110	Peak Found	High	High	Peak Found	High	Peak Found	Peak Found	Peak Found	Peak Found	High	High	High	High	Peak Found	Peak Found	High	High	High
High	Q8DND6	Thiamin pyrophosphokinase thiamin-binding domain-containing protein OS=Streptococcus pneumoniae (strain ATCC BAA-255 / R6) OX=171101 GN=spr1796 PE=4 SV=1	6.833	11	2	6	2	227	26	4.83	0	1.052	0.07	0.814428	334156	409554	Peak Found	Peak Found	High	Peak Found	Peak Found	Peak Found	Peak Found	Peak Found	Peak Found	Peak Found	Peak Found	Peak Found	Peak Found	High	Peak Found	High	High	High
High	Q8DQ66	Cof family protein OS=Streptococcus pneumoniae (strain ATCC BAA-255 / R6) OX=171101 GN=spr0824 PE=4 SV=1	6.77	13	2	11	2	269	29.8	4.65	0	0.885	-0.18	0.792285	266917	198853	Not Found	Not Found	Not Found	High	Peak Found	Peak Found	High	Peak Found	High	Not Found	Peak Found	Peak Found	High	High	High	High	High	High
High	Q8DNM4	Catabolite control protein OS=Streptococcus pneumoniae (strain ATCC BAA-255 / R6) OX=171101 GN=ccpA PE=4 SV=1	6.733	7	2	7	2	333	37.6	6.95	1.6	0.625	-0.68	0.173309	141917	223562	Peak Found	Peak Found	Peak Found	Peak Found	Peak Found	Peak Found	Peak Found	Peak Found	Peak Found	Peak Found	Peak Found	Peak Found	High	High	Peak Found	High	High	Peak Found
High	Q8DNK9	3-hydroxyacyl-[acyl-carrier-protein] dehydratase FabZ OS=Streptococcus pneumoniae (strain ATCC BAA-255 / R6) OX=171101 GN=spr1666 PE=3 SV=1	6.639	18	2	9	2	141	15.8	5.81	0	1.074	0.1	0.734978	220044	282209	Peak Found	Peak Found	Peak Found	Peak Found	High	High	Peak Found	Peak Found	Peak Found	Peak Found	Peak Found	Peak Found	High	High	High	High	High	High
High	Q8DQJ6	EfeO-type cupredoxin-like domain-containing protein OS=Streptococcus pneumoniae (strain ATCC BAA-255 / R6) OX=171101 GN=spr0640 PE=4 SV=1	6.603	12	1	18	1	123	13.9	5.91	19.26	0.786	-0.35	0.513636	223024	317958	High	High	High	High	High	High	High	High	High	High	High	High	High	Peak Found	High	High	High	High
High	Q8DR23	Exfoliative toxin A OS=Streptococcus pneumoniae (strain ATCC BAA-255 / R6) OX=171101 GN=shetA PE=4 SV=1	6.598	7	1	6	1	303	33.8	9.44	0	1.795	0.84	0.0511356	177156	86618.6	Peak Found	Peak Found	Peak Found	Peak Found	Not Found	Not Found	Peak Found	Peak Found	Peak Found	Peak Found	High	High	Peak Found	Peak Found	High	High	High	High
High	Q8DMW1	Chromosome segregation protein OS=Streptococcus pneumoniae (strain ATCC BAA-255 / R6) OX=171101 GN=spo0J PE=3 SV=1	6.595	9	2	10	2	252	29.1	8.62	0	0.974	-0.04	0.970165	164361	132225	High	High	High	Peak Found	Peak Found	Peak Found	High	Peak Found	Peak Found	Peak Found	Peak Found	Peak Found	Peak Found	Peak Found	Peak Found	High	High	High
High	Q8DNH7	Bifunctional ligase/repressor BirA OS=Streptococcus pneumoniae (strain ATCC BAA-255 / R6) OX=171101 GN=birA PE=3 SV=1	6.443	14	3	5	3	311	35.2	7.39	0	0.707	-0.5	0.326943	214399	306759	Peak Found	Not Found	Peak Found	High	Peak Found	Peak Found	High	Peak Found	High	Peak Found	Not Found	Not Found	Peak Found	High	Peak Found	Peak Found	Peak Found	High
High	Q8CYK8	DUF1836 domain-containing protein OS=Streptococcus pneumoniae (strain ATCC BAA-255 / R6) OX=171101 GN=spr1319 PE=4 SV=1	6.44	10	2	33	2	150	17.2	7.27	3.46	1.624	0.7	0.0800464	2.02829e+06	1.37865e+06	High	High	High	High	High	High	High	High	High	High	High	High	High	High	High	High	High	High
High	Q8CYB9	DUF4651 domain-containing protein OS=Streptococcus pneumoniae (strain ATCC BAA-255 / R6) OX=171101 GN=spr1728 PE=4 SV=1	6.401	28	2	7	2	99	11.2	4.7	3.67	0.511	-0.97	0.0259122	504405	947886	Peak Found	Peak Found	Peak Found	High	Peak Found	Peak Found	High	Peak Found	High	Peak Found	Peak Found	Peak Found	Peak Found	High	High	Peak Found	Peak Found	High
High	Q8CY81	Haloacid dehalogenase-like hydrolase OS=Streptococcus pneumoniae (strain ATCC BAA-255 / R6) OX=171101 GN=spr1876 PE=4 SV=1	6.316	11	2	11	2	206	23.5	4.73	0	0.764	-0.39	0.437151	282596	343840	Peak Found	Peak Found	Peak Found	Peak Found	High	High	High	High	High	High	Peak Found	High	High	Peak Found	High	High	Peak Found	High
High	Q8DRI9	L-serine deaminase OS=Streptococcus pneumoniae (strain ATCC BAA-255 / R6) OX=171101 GN=sdaB PE=3 SV=1	6.135	15	2	18	2	223	24.3	6.96	3.41	0.93	-0.11	0.87578	268128	364968	Peak Found	High	High	High	High	High	High	High	High	High	High	High	High	High	Peak Found	High	Peak Found	High
High	P65608	Ornithine carbamoyltransferase, catabolic OS=Streptococcus pneumoniae (strain ATCC BAA-255 / R6) OX=171101 GN=arcB PE=3 SV=1	6.096	11	2	6	2	338	37.9	5.39	3.47	0.917	-0.13	0.871404	185864	216860	Peak Found	Peak Found	Peak Found	High	High	High	Peak Found	Peak Found	Peak Found	Peak Found	Peak Found	Not Found	Peak Found	Peak Found	Not Found	High	High	Peak Found
High	Q8DN57	Peptidase S54 rhomboid domain-containing protein OS=Streptococcus pneumoniae (strain ATCC BAA-255 / R6) OX=171101 GN=spr1904 PE=4 SV=1	6.067	7	2	15	2	226	25.2	9.88	0	1.451	0.54	0.176298	1.25085e+06	962834	Peak Found	High	High	Peak Found	High	Peak Found	Peak Found	Peak Found	Peak Found	High	High	High	High	High	Peak Found	High	Peak Found	Peak Found
High	Q8DQD2	ADP-dependent (S)-NAD(P)H-hydrate dehydratase OS=Streptococcus pneumoniae (strain ATCC BAA-255 / R6) OX=171101 GN=nnrD PE=3 SV=1	6.032	10	2	5	2	290	31.4	8.09	0	1.396	0.48	0.245134	119344	85473.3	High	Peak Found	High	Peak Found	Not Found	Peak Found	Peak Found	Not Found	Peak Found	Peak Found	Peak Found	Peak Found	Peak Found	Peak Found	Peak Found	High	High	High
High	P65583	Transcription antitermination protein NusB OS=Streptococcus pneumoniae (strain ATCC BAA-255 / R6) OX=171101 GN=nusB PE=3 SV=1	5.921	22	2	14	2	140	16	5.05	0	0.92	-0.12	0.799222	1.16155e+06	1.29007e+06	Peak Found	Peak Found	Peak Found	Peak Found	High	Peak Found	High	High	High	Peak Found	Peak Found	Peak Found	High	High	High	High	High	High
High	Q8DRP3	tRNA-specific adenosine deaminase OS=Streptococcus pneumoniae (strain ATCC BAA-255 / R6) OX=171101 GN=tadA PE=3 SV=1	5.897	19	2	4	2	155	17.6	4.89	0	0.774	-0.37	0.491044	150142	237807	Not Found	Not Found	Not Found	Peak Found	Peak Found	Peak Found	Peak Found	High	Peak Found	Not Found	Not Found	Not Found	Peak Found	Peak Found	Peak Found	High	Peak Found	High
High	Q8DN12	Teichoic acid D-alanyltransferase OS=Streptococcus pneumoniae (strain ATCC BAA-255 / R6) OX=171101 GN=dltB PE=3 SV=1	5.866	6	2	2	2	414	48.7	9.79	0	0.883	-0.18	0.785051	183115	179720	Peak Found	Peak Found	High	Not Found	Not Found	Not Found	Not Found	Peak Found	Peak Found	Peak Found	Peak Found	High	Not Found	Not Found	Not Found	Peak Found	Peak Found	Peak Found
High	Q8DN19	Phosphotransferase system sugar-specific EII component OS=Streptococcus pneumoniae (strain ATCC BAA-255 / R6) OX=171101 GN=PTS-EII PE=4 SV=1	5.864	33	2	2	2	148	16.5	4.49	0	1.714	0.78	0.0723692	96967.1	63008.4	Not Found	Not Found	Not Found	Peak Found	High	Peak Found	Peak Found	High	Peak Found	Not Found	Not Found	Not Found	Peak Found	Peak Found	Peak Found	Peak Found	Peak Found	Not Found
High	Q8DQ64	Lipoprotein signal peptidase OS=Streptococcus pneumoniae (strain ATCC BAA-255 / R6) OX=171101 GN=lspA PE=3 SV=1	5.746	8	1	35	1	153	17.1	6.28	40.18	0.506	-0.98	0.018242	1.05872e+06	2.10972e+06	High	High	High	High	High	High	High	High	High	High	High	High	High	High	High	High	High	High
High	Q8DPA9	Inositol monophosphatase family protein OS=Streptococcus pneumoniae (strain ATCC BAA-255 / R6) OX=171101 GN=spr1260 PE=4 SV=1	5.713	5	1	7	1	282	31.9	5.34	0	2.443	1.29	0.00319012	275725	112844	Peak Found	Peak Found	Peak Found	Peak Found	High	High	Peak Found	High	High	Not Found	Peak Found	Not Found	High	High	High	Peak Found	Peak Found	Peak Found
High	Q8DRN4	DNA repair protein RecO OS=Streptococcus pneumoniae (strain ATCC BAA-255 / R6) OX=171101 GN=recO PE=3 SV=1	5.653	9	2	10	2	256	29.8	5.64	0	0.848	-0.24	0.673734	274919	323220	Peak Found	Peak Found	Peak Found	High	Peak Found	Peak Found	Peak Found	Peak Found	High	Peak Found	Peak Found	Peak Found	High	High	Peak Found	Peak Found	High	High
High	Q8DNW7	ABC transporter membrane-spanning permease-manganese transport OS=Streptococcus pneumoniae (strain ATCC BAA-255 / R6) OX=171101 GN=psaC PE=3 SV=1	5.648	5	1	18	1	282	30.1	9.13	56.15	0.776	-0.37	0.394173	2.5896e+06	3.33756e+06	High	High	High	Peak Found	High	High	High	High	Peak Found	High	High	High	High	High	High	High	High	High
High	P67267	Nucleoid-associated protein spr1010 OS=Streptococcus pneumoniae (strain ATCC BAA-255 / R6) OX=171101 GN=spr1010 PE=3 SV=1	5.648	14	1	17	1	99	10.9	4.93	13.99	1.195	0.26	0.513551	547798	525253	High	High	High	High	High	High	High	High	High	High	High	High	High	High	Peak Found	High	High	High
High	Q8DQN6	UPF0340 protein spr0580 OS=Streptococcus pneumoniae (strain ATCC BAA-255 / R6) OX=171101 GN=spr0580 PE=3 SV=2	5.647	14	2	8	2	187	20.3	6.86	3.55	0.87	-0.2	0.701309	329680	320786	Peak Found	High	Peak Found	Peak Found	Peak Found	Peak Found	High	Peak Found	Peak Found	Peak Found	Peak Found	Peak Found	High	High	High	High	High	High
High	Q8CYJ2	UDP-N-acetylmuramoylalanyl-D-glutamate--2, 6-diaminopimelate ligase OS=Streptococcus pneumoniae (strain ATCC BAA-255 / R6) OX=171101 GN=spr1388 PE=4 SV=1	5.598	14	2	3	2	170	19.1	4.48	0	0.875	-0.19	0.769959	61975.7	64385	Not Found	Not Found	Not Found	Peak Found	High	Peak Found	Peak Found	Peak Found	Peak Found	Peak Found	Peak Found	Not Found	Peak Found	Peak Found	High	Peak Found	Peak Found	High
High	Q8DRN9	Carbonic anhydrase OS=Streptococcus pneumoniae (strain ATCC BAA-255 / R6) OX=171101 GN=spr0026 PE=3 SV=1	5.554	12	2	8	2	188	21.1	4.61	0	0.371	-1.43	0.0015069	134614	563167	Peak Found	High	Peak Found	Peak Found	Peak Found	Peak Found	Peak Found	Peak Found	Peak Found	Peak Found	Peak Found	High	High	Peak Found	High	High	High	High
High	Q8DPB2	Phosphate transport system permease protein OS=Streptococcus pneumoniae (strain ATCC BAA-255 / R6) OX=171101 GN=pstC PE=3 SV=1	5.481	5	2	23	2	305	32.7	10.29	9.41	0.649	-0.62	0.137949	2.52703e+06	3.38168e+06	High	High	High	Peak Found	Peak Found	High	Peak Found	Peak Found	Peak Found	High	High	High	Peak Found	High	High	High	High	High
High	Q8DNK4	HTH merR-type domain-containing protein OS=Streptococcus pneumoniae (strain ATCC BAA-255 / R6) OX=171101 GN=spr1671 PE=4 SV=1	5.446	24	2	2	2	117	13.5	5.36	0	0.716	-0.48	0.346608	51054.5	174011	Not Found	Not Found	Not Found	Not Found	Peak Found	Peak Found	Peak Found	Not Found	Not Found	Not Found	Not Found	Not Found	Not Found	Peak Found	Peak Found	High	Not Found	High
High	P63596	Shikimate dehydrogenase (NADP(+)) OS=Streptococcus pneumoniae (strain ATCC BAA-255 / R6) OX=171101 GN=aroE PE=3 SV=1	5.408	6	2	12	2	284	31.3	5.11	0	1.063	0.09	0.76991	257735	311220	Peak Found	Peak Found	Peak Found	Peak Found	Peak Found	High	High	High	Peak Found	Peak Found	High	Peak Found	Peak Found	High	High	High	High	High
High	Q8DNB7	Preprotein translocase secE component OS=Streptococcus pneumoniae (strain ATCC BAA-255 / R6) OX=171101 GN=secE PE=4 SV=1	5.374	24	2	44	2	58	7.1	9.52	25.98	0.808	-0.31	0.476164	3.21102e+06	5.3319e+06	High	High	High	Peak Found	High	Peak Found	High	High	Peak Found	High	High	High	High	High	High	High	High	High
High	Q8DQM3	ABC transporter ATP-binding protein-sodium transport OS=Streptococcus pneumoniae (strain ATCC BAA-255 / R6) OX=171101 GN=ABC-NBD PE=4 SV=1	5.271	10	2	10	2	213	24	8.48	0	1.108	0.15	0.658266	128067	125334	Not Found	Not Found	Peak Found	Not Found	Not Found	Not Found	Peak Found	Peak Found	High	Peak Found	Peak Found	Peak Found	High	Peak Found	High	High	High	High
High	Q8DR81	2-keto-3-deoxy-6-phosphogluconate aldolase OS=Streptococcus pneumoniae (strain ATCC BAA-255 / R6) OX=171101 GN=kdgA PE=3 SV=1	5.267	16	2	3	2	209	22.1	5.15	0	0.846	-0.24	0.673083	219168	184882	Peak Found	Peak Found	Peak Found	High	Peak Found	Peak Found	Peak Found	Peak Found	High	Peak Found	Peak Found	Not Found	Peak Found	Peak Found	Peak Found	Peak Found	Peak Found	High
High	Q8DND0	Transcriptional activator OS=Streptococcus pneumoniae (strain ATCC BAA-255 / R6) OX=171101 GN=plcR PE=4 SV=1	5.237	8	2	6	2	299	35.2	5.24	0	1.372	0.46	0.264592	182609	142517	Peak Found	Peak Found	Peak Found	Peak Found	High	Peak Found	Peak Found	Peak Found	High	Not Found	Not Found	Not Found	Peak Found	Peak Found	Peak Found	Peak Found	High	High
High	Q8DNZ1	Major facilitator superfamily transporter-efflux OS=Streptococcus pneumoniae (strain ATCC BAA-255 / R6) OX=171101 GN=spr1453 PE=4 SV=1	5.193	4	2	7	2	383	41.7	9.83	0	1.254	0.33	0.419296	372908	587376	High	High	High	Peak Found	Peak Found	Not Found	Peak Found	Not Found	Not Found	Peak Found	High	Peak Found	Peak Found	High	High	Peak Found	Peak Found	Peak Found
High	Q8CWS0	Small ribosomal subunit protein bS20 OS=Streptococcus pneumoniae (strain ATCC BAA-255 / R6) OX=171101 GN=rpsT PE=3 SV=2	5.157	15	1	23	1	78	8.5	10.33	37.89	0.563	-0.83	0.0475156	1.8977e+06	3.36894e+06	High	High	High	Peak Found	Peak Found	Peak Found	High	High	High	High	High	High	High	High	High	High	High	High
High	Q8DRF3	Nramp family metal ion transporter OS=Streptococcus pneumoniae (strain ATCC BAA-255 / R6) OX=171101 GN=spr0157 PE=4 SV=1	5.149	6	2	17	2	420	45.9	9.17	0	0.495	-1.02	0.0337765	73143.3	154894	High	High	High	Peak Found	Peak Found	Peak Found	High	High	High	High	High	High	High	Peak Found	Peak Found	High	Peak Found	Peak Found
High	Q8DQ39	Lactoylglutathione lyase OS=Streptococcus pneumoniae (strain ATCC BAA-255 / R6) OX=171101 GN=lguL PE=4 SV=1	5.102	8	1	23	1	143	16.5	5.11	36.64	1.328	0.41	0.297987	1.96446e+06	1.93868e+06	High	High	High	High	High	High	High	High	High	High	High	High	High	High	High	High	Peak Found	High
High	Q8DQ62	Teichoic acid phosphorylcholine esterase/choline binding protein E (CbpE) OS=Streptococcus pneumoniae (strain ATCC BAA-255 / R6) OX=171101 GN=lytD PE=1 SV=1	5.089	4	2	7	2	627	72.1	5.5	0	1.133	0.18	0.607792	245326	216990	Peak Found	Peak Found	Peak Found	Peak Found	Peak Found	Peak Found	High	High	Peak Found	Peak Found	Peak Found	Not Found	Peak Found	Peak Found	High	Peak Found	High	Peak Found
High	P0A460	Type II Methyl-directed restriction enzyme DpnI OS=Streptococcus pneumoniae (strain ATCC BAA-255 / R6) OX=171101 GN=dpnC PE=1 SV=1	5.051	9	2	4	2	254	29.8	9.17	0	0.137	-2.87	7.46882e-10	32766.9	163552	Peak Found	Peak Found	Peak Found	Not Found	Peak Found	Not Found	Peak Found	Not Found	Peak Found	Not Found	Not Found	Not Found	High	High	High	Peak Found	Peak Found	Peak Found
High	Q8DMX3	DNA replication and repair protein RecF OS=Streptococcus pneumoniae (strain ATCC BAA-255 / R6) OX=171101 GN=recF PE=3 SV=1	5.033	5	2	10	2	365	41.9	8.66	1.65	1.143	0.19	0.596525	124899	74891.6	High	High	High	Peak Found	Peak Found	Peak Found	High	High	High	Peak Found	Peak Found	Peak Found	Peak Found	Peak Found	Not Found	Not Found	Peak Found	High
High	Q8DNQ9	Ribosomal silencing factor RsfS OS=Streptococcus pneumoniae (strain ATCC BAA-255 / R6) OX=171101 GN=rsfS PE=3 SV=1	4.95	21	2	2	2	117	12.8	4.7	1.62	0.339	-1.56	0.000415768	169168	798778	Not Found	Not Found	Not Found	Peak Found	Peak Found	Peak Found	Peak Found	Peak Found	Peak Found	Not Found	Not Found	Not Found	Peak Found	High	Peak Found	Peak Found	Peak Found	High
High	Q8DPK6	Caax amino protease family protein OS=Streptococcus pneumoniae (strain ATCC BAA-255 / R6) OX=171101 GN=spr1119 PE=3 SV=1	4.876	7	1	1	1	317	35.2	9.86	0	1.059	0.08	0.765487	184869	74337.7	Peak Found	Peak Found	Peak Found	Not Found	Peak Found	Not Found	Not Found	Not Found	Not Found	High	Not Found	Not Found	Not Found	Peak Found	Peak Found	Not Found	Not Found	Not Found
High	Q8DPG5	Strong similarity to chorismate mutase prephenate dehydratase OS=Streptococcus pneumoniae (strain ATCC BAA-255 / R6) OX=171101 GN=spr1174 PE=4 SV=1	4.849	13	1	7	1	88	10.5	5.6	5.52	0.819	-0.29	0.597755	182275	222896	Peak Found	Peak Found	Not Found	High	High	High	High	Peak Found	Peak Found	Peak Found	Peak Found	Peak Found	Not Found	Not Found	Peak Found	High	Peak Found	High
High	Q7ZAK2	DNA-directed RNA polymerase subunit beta OS=Streptococcus pneumoniae (strain ATCC BAA-255 / R6) OX=171101 GN=epuA PE=4 SV=1	4.846	18	1	13	1	68	7.6	10.29	8.93	0.652	-0.62	0.230753	110779	176936	High	High	High	Peak Found	Peak Found	Peak Found	High	High	Peak Found	High	High	High	Peak Found	Peak Found	Peak Found	High	High	High
High	Q8DRL1	Phosphotransferase system sugar-specific EIID component OS=Streptococcus pneumoniae (strain ATCC BAA-255 / R6) OX=171101 GN=PTS-EIID PE=4 SV=1	4.798	6	2	12	2	276	30.6	9.13	0	0.571	-0.81	0.0670563	442279	744685	Peak Found	Peak Found	Peak Found	Peak Found	Peak Found	Peak Found	Peak Found	Peak Found	High	High	High	Peak Found	Peak Found	Peak Found	Peak Found	High	High	High
High	Q8DQ19	Integral membrane protein OS=Streptococcus pneumoniae (strain ATCC BAA-255 / R6) OX=171101 GN=spr0889 PE=4 SV=1	4.793	8	2	6	2	280	30.5	6.8	0	0.492	-1.02	0.024114	228237	491421	Peak Found	Peak Found	Peak Found	Not Found	Not Found	Not Found	Not Found	Not Found	Not Found	Peak Found	Peak Found	Peak Found	High	Peak Found	High	High	High	High
High	Q8DPL2	ECF transporter S component OS=Streptococcus pneumoniae (strain ATCC BAA-255 / R6) OX=171101 GN=spr1112 PE=4 SV=1	4.782	6	1	22	1	187	20.3	10.39	39.81	0.917	-0.13	0.790573	1.75509e+06	1.93064e+06	High	High	High	High	High	High	High	High	High	High	High	High	High	High	High	High	High	High
High	P0A496	Large ribosomal subunit protein bL36 OS=Streptococcus pneumoniae (strain ATCC BAA-255 / R6) OX=171101 GN=rpmJ PE=3 SV=1	4.744	26	1	66	1	38	4.4	10.61	98.06	0.776	-0.37	0.39365	2.47695e+07	4.39706e+07	High	High	High	High	High	High	High	High	High	High	High	High	High	High	High	High	High	High
High	Q8DRL7	Adenylosuccinate lyase OS=Streptococcus pneumoniae (strain ATCC BAA-255 / R6) OX=171101 GN=purB PE=3 SV=1	4.735	7	2	2	2	432	49.6	5.43	0	100	6.64	1e-17	87081.4		High	Peak Found	Peak Found	Peak Found	Peak Found	Peak Found	Peak Found	Peak Found	High	Not Found	Not Found	Not Found	Not Found	Not Found	Not Found	Not Found	Not Found	Not Found
High	Q8DN23	Glycosyl hydrolase family 95 N-terminal domain-containing protein OS=Streptococcus pneumoniae (strain ATCC BAA-255 / R6) OX=171101 GN=spr1966 PE=4 SV=1	4.734	2	2	7	1	764	87.4	6.15	0	1.913	0.94	0.0297206	167343	85985.7	Not Found	Not Found	Not Found	Peak Found	Peak Found	Peak Found	High	Not Found	Not Found	Not Found	Not Found	Not Found	Peak Found	Peak Found	High	Peak Found	Not Found	Not Found
High	Q8CZ81	Addiction module antitoxin, RelB/DinJ family OS=Streptococcus pneumoniae (strain ATCC BAA-255 / R6) OX=171101 GN=spr0252 PE=3 SV=1	4.725	14	1	2	1	87	10.1	4.77	0						Not Found	Not Found	Not Found	High	Not Found	Not Found	Not Found	Not Found	High	Not Found	Not Found	Not Found	Not Found	Not Found	Not Found	Not Found	Not Found	Not Found
High	Q8DQH9	ABC transporter membrane-spanning permease-branched chain amino acid transport OS=Streptococcus pneumoniae (strain ATCC BAA-255 / R6) OX=171101 GN=livM PE=4 SV=1	4.696	7	1	7	1	318	33.5	9.66	2.29	1.063	0.09	0.755112	191459	182689	High	High	High	Not Found	Not Found	Not Found	Not Found	Not Found	Not Found	High	High	High	Not Found	Peak Found	Peak Found	Peak Found	High	Peak Found
High	Q8DRM6	Phosphoribosylformylglycinamide synthetase OS=Streptococcus pneumoniae (strain ATCC BAA-255 / R6) OX=171101 GN=purL PE=4 SV=1	4.687	2	2	2	2	1242	135.6	5.08	0	1.795	0.84	0.0497151	165417	189259	High	Peak Found	Peak Found	High	Peak Found	Peak Found	Peak Found	Peak Found	Peak Found	Peak Found	Peak Found	Peak Found	Peak Found	Peak Found	Peak Found	Not Found	Not Found	Not Found
High	Q8DPC0	YhfC family intramembrane metalloprotease OS=Streptococcus pneumoniae (strain ATCC BAA-255 / R6) OX=171101 GN=spr1248 PE=4 SV=1	4.683	4	1	5	1	250	28.2	9.01	4.94	2.262	1.18	0.00717786	410731	181591	High	High	High	Not Found	Not Found	Not Found	Not Found	Not Found	Not Found	High	Peak Found	High	Peak Found	Peak Found	Peak Found	Peak Found	Peak Found	Peak Found
High	Q8DNG1	DNA-damage-inducible protein OS=Streptococcus pneumoniae (strain ATCC BAA-255 / R6) OX=171101 GN=dinF PE=4 SV=1	4.673	12	2	6	2	456	49.8	9.23	0	0.515	-0.96	0.0482878	61513.4	130556	Not Found	Not Found	Not Found	Peak Found	Peak Found	Peak Found	Peak Found	Peak Found	Peak Found	Peak Found	Peak Found	High	Peak Found	Peak Found	Peak Found	High	Peak Found	High
High	Q8DNN7	ABC transporter substrate-binding protein-sugar transport OS=Streptococcus pneumoniae (strain ATCC BAA-255 / R6) OX=171101 GN=ABC-SBP PE=3 SV=1	4.669	5	2	5	2	437	48.6	5.59	0	0.881	-0.18	0.792438	122550	159169	High	Peak Found	High	Peak Found	Peak Found	Peak Found	Peak Found	Peak Found	Peak Found	High	High	Peak Found	Peak Found	Peak Found	Peak Found	Peak Found	Peak Found	High
High	Q8CYD7	UPF0337 protein spr1626 OS=Streptococcus pneumoniae (strain ATCC BAA-255 / R6) OX=171101 GN=spr1626 PE=3 SV=1	4.643	16	1	13	1	67	7	4.88	11.65	1.474	0.56	0.158766	1.74792e+06	1.03415e+06	High	High	High	High	High	High	High	High	High	Peak Found	Peak Found	Peak Found	Peak Found	Peak Found	Peak Found	High	High	High
High	Q8CZ25	HIT domain-containing protein OS=Streptococcus pneumoniae (strain ATCC BAA-255 / R6) OX=171101 GN=spr0553 PE=4 SV=1	4.553	8	1	8	1	167	19.6	6.95	5.6	0.763	-0.39	0.462321	222016	290985	Not Found	Not Found	Not Found	Peak Found	Not Found	Peak Found	Peak Found	Peak Found	Peak Found	Not Found	Peak Found	Peak Found	High	High	Not Found	High	High	High
High	Q8CZ41	Aldose 1-epimerase OS=Streptococcus pneumoniae (strain ATCC BAA-255 / R6) OX=171101 GN=spr0487 PE=4 SV=1	4.534	12	1	10	1	84	10.1	4.82	13.59	0.219	-2.19	1.05291e-07	433135	1.94314e+06	Peak Found	Peak Found	Peak Found	High	High	High	High	High	High	High	Peak Found	Peak Found	High	High	High	Peak Found	Peak Found	Peak Found
High	Q8DPT8	DUF1275 domain-containing protein OS=Streptococcus pneumoniae (strain ATCC BAA-255 / R6) OX=171101 GN=spr1011 PE=4 SV=1	4.497	4	1	7	1	234	26.3	9.96	3.76	0.794	-0.33	0.55244	57283.5	69290.1	Peak Found	High	High	Peak Found	Peak Found	Peak Found	High	Peak Found	Peak Found	High	High	High	Peak Found	Peak Found	Peak Found	Peak Found	Peak Found	Peak Found
High	Q8DPC2	Spermidine/putrescine import ATP-binding protein PotA OS=Streptococcus pneumoniae (strain ATCC BAA-255 / R6) OX=171101 GN=potA PE=3 SV=1	4.497	4	1	6	1	385	44.1	4.74	1.69	0.723	-0.47	0.365028	93474.3	129313	Not Found	Not Found	Peak Found	High	Peak Found	Peak Found	High	Peak Found	High	Peak Found	Peak Found	Not Found	Peak Found	High	High	High	Peak Found	Peak Found
High	Q8CZD3	DUF951 family protein OS=Streptococcus pneumoniae (strain ATCC BAA-255 / R6) OX=171101 GN=spr0003 PE=4 SV=1	4.455	17	1	43	1	64	7.5	9.44	3.42	0.632	-0.66	0.115196	1.55366e+06	2.6655e+06	High	High	High	High	High	High	High	High	High	High	High	High	High	High	High	High	High	High
High	Q8DNP7	Aquaporin Z-water channel protein OS=Streptococcus pneumoniae (strain ATCC BAA-255 / R6) OX=171101 GN=aqpZ PE=3 SV=1	4.453	5	1	19	1	222	22.4	7.42	13.21	0.893	-0.16	0.743368	513999	583759	High	High	High	Peak Found	High	High	Peak Found	High	High	High	High	High	High	High	High	High	High	High
High	Q8DPZ9	4-hydroxy-tetrahydrodipicolinate synthase OS=Streptococcus pneumoniae (strain ATCC BAA-255 / R6) OX=171101 GN=dapA PE=3 SV=1	4.447	4	1	6	1	311	33.9	4.93	1.61	1.01	0.01	0.873706	137626	145141	Not Found	Not Found	Peak Found	Peak Found	High	Peak Found	Peak Found	High	High	Not Found	Peak Found	Not Found	Peak Found	Peak Found	Peak Found	High	Peak Found	High
High	Q8DQY1	Phosphatidic acid phosphatase type 2/haloperoxidase domain-containing protein OS=Streptococcus pneumoniae (strain ATCC BAA-255 / R6) OX=171101 GN=spr0434 PE=4 SV=1	4.388	6	1	7	1	216	24.9	10.04	0	0.763	-0.39	0.477499	52342.8	73517.6	High	High	Peak Found	Peak Found	Peak Found	Peak Found	Peak Found	Peak Found	High	High	High	Peak Found	High	Peak Found	Peak Found	Peak Found	High	Peak Found
High	Q8CYX9	DUF3272 family protein OS=Streptococcus pneumoniae (strain ATCC BAA-255 / R6) OX=171101 GN=spr0770 PE=4 SV=1	4.381	17	1	5	1	64	7.7	9.32	0	0.784	-0.35	0.4522	437228	605243	Peak Found	Peak Found	Peak Found	Peak Found	High	Peak Found	Peak Found	Peak Found	High	Peak Found	Peak Found	Peak Found	Peak Found	Peak Found	Peak Found	High	High	High
High	Q8DN14	Transcriptional repressor for Zn(2+)-responsive expression OS=Streptococcus pneumoniae (strain ATCC BAA-255 / R6) OX=171101 GN=adcR PE=4 SV=1	4.37	6	1	19	1	166	18.9	7.02	7.33	1.001	0	0.954361	573227	555528	High	High	High	High	High	High	High	High	High	Peak Found	Peak Found	Peak Found	High	High	High	High	High	High
High	Q8DQV6	Ribosome maturation factor RimP OS=Streptococcus pneumoniae (strain ATCC BAA-255 / R6) OX=171101 GN=rimP PE=3 SV=1	4.358	18	2	4	2	159	17.8	4.73	0	0.94	-0.09	0.939613	158225	225325	Not Found	Peak Found	Peak Found	Peak Found	Peak Found	Peak Found	Peak Found	Peak Found	Peak Found	Not Found	Not Found	Not Found	Peak Found	Peak Found	Peak Found	High	High	High
High	Q8CWP6	Chromosome replication initiation protein/membrane attachment protein, Putative OS=Streptococcus pneumoniae (strain ATCC BAA-255 / R6) OX=171101 GN=dnaB PE=4 SV=1	4.35	5	2	4	2	389	44.4	7.06	0	1.179	0.24	0.525827	97980.8	154890	Peak Found	Peak Found	Peak Found	Peak Found	Peak Found	Peak Found	Peak Found	Peak Found	Peak Found	Peak Found	Peak Found	Peak Found	Peak Found	Peak Found	Peak Found	High	High	High
High	Q8CY74	Excreted peptide OS=Streptococcus pneumoniae (strain ATCC BAA-255 / R6) OX=171101 GN=spr1925 PE=4 SV=1	4.288	17	1	2	1	76	8.4	10.07	1.72	1.106	0.15	0.660918	169715	153400	Peak Found	Peak Found	Peak Found	Not Found	Not Found	Not Found	Not Found	Not Found	Not Found	Peak Found	Peak Found	Peak Found	Peak Found	High	Peak Found	Peak Found	Peak Found	High
High	Q8CZ86	N-acetyltransferase domain-containing protein OS=Streptococcus pneumoniae (strain ATCC BAA-255 / R6) OX=171101 GN=spr0184 PE=3 SV=1	4.236	8	1	9	1	168	19	5.43	0	0.825	-0.28	0.621006	121411	132505	Not Found	Not Found	Not Found	High	High	High	Peak Found	High	Peak Found	Not Found	Not Found	Not Found	High	High	High	High	High	Peak Found
High	Q8DRP2	Deoxyuridinetriphosphatase OS=Streptococcus pneumoniae (strain ATCC BAA-255 / R6) OX=171101 GN=dut PE=4 SV=1	4.188	10	1	5	1	147	15.8	5.52	0	1.053	0.07	0.772929	142678	135155	Peak Found	Peak Found	Peak Found	Peak Found	Peak Found	High	High	High	High	Peak Found	Peak Found	Peak Found	High	Peak Found	Peak Found	Peak Found	Peak Found	Peak Found
High	Q8CZ51	Aromatic acid exporter family protein OS=Streptococcus pneumoniae (strain ATCC BAA-255 / R6) OX=171101 GN=spr0442 PE=4 SV=1	4.156	7	1	14	1	175	19.7	9.54	0	0.835	-0.26	0.652637	236134	244848	High	High	Peak Found	Peak Found	Peak Found	Not Found	Peak Found	Peak Found	High	High	High	High	Peak Found	Peak Found	High	High	Peak Found	Peak Found
High	P0A3S4	DNA-entry nuclease OS=Streptococcus pneumoniae (strain ATCC BAA-255 / R6) OX=171101 GN=endA PE=3 SV=1	4.097	6	1	9	1	274	29.9	9.61	0	0.745	-0.42	0.433767	115933	162815	High	Peak Found	High	Peak Found	Peak Found	High	High	Peak Found	Peak Found	High	High	High	High	Peak Found	Peak Found	Peak Found	Peak Found	Peak Found
High	Q8DNT5	Homologue of NADPH-flavin oxidoreductase OS=Streptococcus pneumoniae (strain ATCC BAA-255 / R6) OX=171101 GN=frp PE=3 SV=1	3.991	5	1	3	1	237	26.5	5.21	1.8	0.927	-0.11	0.898729	92612.8	96763.2	Peak Found	Peak Found	Peak Found	Peak Found	Peak Found	Peak Found	Peak Found	Peak Found	Peak Found	Not Found	Peak Found	Peak Found	High	High	Peak Found	Peak Found	Peak Found	High
High	Q8DQI9	Regulator of the multidrug efflux pump pmrA OS=Streptococcus pneumoniae (strain ATCC BAA-255 / R6) OX=171101 GN=mta PE=4 SV=1	3.82	4	1	13	1	220	25.4	5.15	3.24	1.397	0.48	0.247519	400775	291712	Peak Found	High	Peak Found	High	High	High	High	High	High	High	Peak Found	Not Found	High	Peak Found	Peak Found	Peak Found	High	High
High	Q8DNC1	histidine kinase OS=Streptococcus pneumoniae (strain ATCC BAA-255 / R6) OX=171101 GN=hk11 PE=4 SV=1	3.804	4	2	3	2	365	42	6.24	0	100	6.64	1e-17	1.23925e+06		Not Found	Not Found	Not Found	High	High	Peak Found	Peak Found	Peak Found	Not Found	Not Found	Not Found	Not Found	Not Found	Not Found	Not Found	High	Not Found	Not Found
High	Q8DRL3	Phosphotransferase system sugar-specific EIIB component OS=Streptococcus pneumoniae (strain ATCC BAA-255 / R6) OX=171101 GN=PTS-EIIB PE=4 SV=1	3.707	15	2	3	2	158	17.2	8.13	0	1.081	0.11	0.718998	161721	232643	Not Found	Not Found	Not Found	Peak Found	Peak Found	Peak Found	Peak Found	Peak Found	Peak Found	Not Found	Not Found	Not Found	Peak Found	Peak Found	High	High	High	Peak Found
High	Q8DQS4	ABC transporter membrane-spanning permease-Pep export OS=Streptococcus pneumoniae (strain ATCC BAA-255 / R6) OX=171101 GN=vex1 PE=4 SV=1	3.693	6	2	4	2	425	46.5	6.11	0	0.74	-0.43	0.307915	1.80877e+06	2.67548e+06	High	Peak Found	Peak Found	Peak Found	High	Peak Found	Peak Found	Peak Found	Peak Found	Peak Found	Peak Found	High	Peak Found	Peak Found	Peak Found	Peak Found	High	Peak Found
High	Q8CZ94	Permease OS=Streptococcus pneumoniae (strain ATCC BAA-255 / R6) OX=171101 GN=spr0151 PE=4 SV=1	3.692	5	1	13	1	189	20.1	9.86	10.74	0.586	-0.77	0.0665515	785744	1.41141e+06	High	High	High	High	Peak Found	High	Not Found	High	Not Found	High	High	High	Not Found	Not Found	High	High	Peak Found	High
High	Q8DQM4	Bacteriocin-associated integral membrane protein OS=Streptococcus pneumoniae (strain ATCC BAA-255 / R6) OX=171101 GN=spr0601 PE=4 SV=1	3.674	2	1	11	1	673	76.1	8.85	0	0.751	-0.41	0.332319	1.19185e+06	1.55255e+06	High	High	High	Peak Found	Peak Found	High	Peak Found	Peak Found	Peak Found	High	High	High	Not Found	Not Found	Peak Found	Peak Found	High	High
High	Q8DPC3	ABC transporter membrane-spanning permease-spermidine/putrescine transport OS=Streptococcus pneumoniae (strain ATCC BAA-255 / R6) OX=171101 GN=potB PE=3 SV=1	3.648	4	1	3	1	275	31.6	9.63	0	0.878	-0.19	0.777657	75469.1	80696	Peak Found	Peak Found	Peak Found	Peak Found	Peak Found	Peak Found	Peak Found	Peak Found	Peak Found	High	High	High	Peak Found	Peak Found	Peak Found	Peak Found	Peak Found	Peak Found
High	Q8DMY4	General stress protein GSP-781 OS=Streptococcus pneumoniae (strain ATCC BAA-255 / R6) OX=171101 GN=gsp-781 PE=4 SV=1	3.627	3	1	1	1	392	41.7	6.07	0	0.614	-0.7	0.153061	148129	245456	Peak Found	Peak Found	Peak Found	Not Found	Not Found	Not Found	Peak Found	Not Found	Not Found	Peak Found	Peak Found	Peak Found	Peak Found	Peak Found	Peak Found	Peak Found	High	Peak Found
High	Q8DQY6	UPF0397 protein spr0429 OS=Streptococcus pneumoniae (strain ATCC BAA-255 / R6) OX=171101 GN=spr0429 PE=3 SV=1	3.543	5	1	6	1	182	19.3	9.28	0	0.846	-0.24	0.623748	402375	489491	Peak Found	Peak Found	High	Not Found	Peak Found	Not Found	Peak Found	Peak Found	Peak Found	Peak Found	High	High	High	Peak Found	High	Peak Found	High	Peak Found
High	Q8CWV9	3-Methyladenine DNA glycosylase I, constitutive OS=Streptococcus pneumoniae (strain ATCC BAA-255 / R6) OX=171101 GN=tag PE=4 SV=1	3.493	5	1	3	1	187	21.4	5.85	0	1.087	0.12	0.706801	99132.7	91329	Not Found	Not Found	Peak Found	Peak Found	Peak Found	Peak Found	Peak Found	Peak Found	Peak Found	Not Found	Not Found	Not Found	High	High	High	Peak Found	Peak Found	Peak Found
High	Q8DQY2	Riboflavin transporter OS=Streptococcus pneumoniae (strain ATCC BAA-255 / R6) OX=171101 GN=spr0433 PE=3 SV=1	3.48	4	1	39	1	192	21.4	9.52	15.56	1.096	0.13	0.715308	1.98451e+06	1.78241e+06	High	High	High	High	High	High	High	High	High	High	High	High	High	High	High	High	High	High
High	P0A307	ATP synthase subunit c OS=Streptococcus pneumoniae (strain ATCC BAA-255 / R6) OX=171101 GN=atpE PE=1 SV=1	3.453	14	1	77	1	66	7.3	6.4	74.18	0.995	-0.01	0.981695	4.76736e+06	4.83633e+06	High	High	High	High	High	High	High	High	High	High	High	High	High	High	High	High	High	High
High	Q8CYZ6	VanZ-like domain-containing protein OS=Streptococcus pneumoniae (strain ATCC BAA-255 / R6) OX=171101 GN=spr0677 PE=4 SV=1	3.449	8	1	6	1	155	18.3	9.16	0	0.732	-0.45	0.396296	81125.9	65440.7	Peak Found	Peak Found	Not Found	Not Found	Not Found	Not Found	Not Found	Peak Found	Not Found	High	High	High	Not Found	Not Found	Not Found	High	High	Peak Found
High	Q8DN66	Response regulator OS=Streptococcus pneumoniae (strain ATCC BAA-255 / R6) OX=171101 GN=phoP pnpR PE=4 SV=1	3.423	5	1	1	1	235	27.2	6.71	0						Not Found	Not Found	Not Found	Not Found	Not Found	Not Found	High	Not Found	Not Found	Not Found	Not Found	Not Found	Not Found	Not Found	Not Found	Not Found	Not Found	Not Found
High	Q8DQV4	YlxR domain-containing protein OS=Streptococcus pneumoniae (strain ATCC BAA-255 / R6) OX=171101 GN=spr0479 PE=4 SV=1	3.418	10	1	4	1	97	11.2	9.61	0	1.025	0.04	0.85414	217037	209010	Peak Found	Peak Found	Peak Found	Peak Found	Peak Found	Peak Found	Peak Found	Peak Found	Peak Found	Peak Found	Peak Found	Peak Found	High	Peak Found	Peak Found	High	High	High
High	Q8DNX7	histidine kinase OS=Streptococcus pneumoniae (strain ATCC BAA-255 / R6) OX=171101 GN=hk01 PE=4 SV=1	3.404	4	1	4	1	324	38.1	5.8	0	1.198	0.26	0.496078	80685.6	73008.1	Not Found	Not Found	Not Found	Not Found	Not Found	Not Found	Peak Found	Peak Found	Peak Found	High	High	High	Peak Found	Not Found	Not Found	Peak Found	Not Found	High
High	Q8DRE0	Dihydrofolate:folylpolyglutamate synthetase OS=Streptococcus pneumoniae (strain ATCC BAA-255 / R6) OX=171101 GN=folC PE=3 SV=1	3.392	4	1	2	1	418	46.7	5.15	0	1.777	0.83	0.0548663	147815	70553.7	Peak Found	High	High	Peak Found	Peak Found	Peak Found	Not Found	Peak Found	Peak Found	Not Found	Not Found	Peak Found	Peak Found	Peak Found	Peak Found	Peak Found	Peak Found	Peak Found
High	Q8DMY3	Cell shape-determining protein MreD OS=Streptococcus pneumoniae (strain ATCC BAA-255 / R6) OX=171101 GN=mreD PE=1 SV=1	3.367	5	1	2	1	164	19.3	7.12	0	0.507	-0.98	0.0464429	56291.2	104887	Peak Found	Peak Found	Peak Found	Peak Found	Peak Found	Peak Found	Peak Found	Peak Found	Peak Found	Peak Found	High	High	Peak Found	Not Found	Not Found	Peak Found	Peak Found	Peak Found
High	Q8CYU7	Pneumococcal-type histidine triad protein OS=Streptococcus pneumoniae (strain ATCC BAA-255 / R6) OX=171101 GN=spr0909 PE=4 SV=1	3.35	15	1	7	1	46	5.1	6.51	0	0.963	-0.05	0.926539	5.08821e+06	5.45471e+06	Peak Found	Peak Found	Peak Found	Peak Found	Peak Found	High	High	Peak Found	Peak Found	Peak Found	Peak Found	Peak Found	High	High	High	Peak Found	Peak Found	Peak Found
High	Q8DP05	Homoserine O-acetyltransferase OS=Streptococcus pneumoniae (strain ATCC BAA-255 / R6) OX=171101 GN=metAA PE=3 SV=1	3.323	4	1	12	1	314	36.9	5.24	0	0.889	-0.17	0.741953	441893	500047	High	Peak Found	High	High	High	High	High	High	High	Peak Found	Peak Found	Peak Found	Peak Found	Peak Found	High	High	Peak Found	High
High	Q8CZC1	DUF4299 family protein OS=Streptococcus pneumoniae (strain ATCC BAA-255 / R6) OX=171101 GN=spr0085 PE=4 SV=1	3.298	4	1	1	1	337	38.6	5.78	0	1.165	0.22	0.552713	115988	99984.8	Peak Found	Peak Found	High	Not Found	Not Found	Not Found	Not Found	Not Found	Not Found	Peak Found	Peak Found	Peak Found	Not Found	Peak Found	Peak Found	Peak Found	Peak Found	Peak Found
High	Q8DN92	Ribonuclease P protein component OS=Streptococcus pneumoniae (strain ATCC BAA-255 / R6) OX=171101 GN=rnpA PE=3 SV=1	3.264	10	1	6	1	123	14.3	10.2	0	0.467	-1.1	0.0234505	92382.3	200585	Not Found	Not Found	Not Found	Not Found	Not Found	Peak Found	Peak Found	Peak Found	Not Found	Not Found	Not Found	Not Found	High	High	High	High	Peak Found	High
High	Q8DN53	EamA domain-containing protein OS=Streptococcus pneumoniae (strain ATCC BAA-255 / R6) OX=171101 GN=spr1908 PE=3 SV=1	3.258	2	1	5	1	377	41.9	8.81	0	0.781	-0.36	0.494301	230214	339115	High	Peak Found	Peak Found	Peak Found	Peak Found	Peak Found	Peak Found	Peak Found	Peak Found	Peak Found	Peak Found	Peak Found	Peak Found	High	High	Peak Found	High	High
High	Q8CZ20	Integral membrane protein OS=Streptococcus pneumoniae (strain ATCC BAA-255 / R6) OX=171101 GN=spr0568 PE=4 SV=1	3.251	8	1	3	1	119	14	10.17	0	0.716	-0.48	0.335556	173881	242798	Peak Found	High	High	Not Found	Not Found	Not Found	Not Found	Not Found	Not Found	Peak Found	Peak Found	High	Not Found	Not Found	Not Found	Not Found	Not Found	Not Found
High	Q8CWR7	Cationic amino acid transporter-APC Superfamily OS=Streptococcus pneumoniae (strain ATCC BAA-255 / R6) OX=171101 GN=yfnA PE=4 SV=1	3.228	2	1	18	1	467	50.2	9.17	7.2	0.91	-0.14	0.815293	352244	403668	High	High	High	High	High	High	High	High	Peak Found	High	High	High	High	High	High	High	High	High
High	P59655	Dihydropteroate synthase OS=Streptococcus pneumoniae (strain ATCC BAA-255 / R6) OX=171101 GN=sulA PE=1 SV=1	3.208	4	1	4	1	314	34.4	5.07	1.68	100	6.64	1e-17	432961		Peak Found	Peak Found	Peak Found	High	High	Not Found	Not Found	High	Peak Found	Not Found	Not Found	Not Found	Not Found	Not Found	Not Found	Not Found	Not Found	Not Found
High	Q8DN56	5-formyltetrahydrofolate cyclo-ligase OS=Streptococcus pneumoniae (strain ATCC BAA-255 / R6) OX=171101 GN=spr1905 PE=3 SV=1	3.192	6	1	6	1	181	20.8	5.99	0	0.955	-0.07	0.979262	182668	200278	Peak Found	Peak Found	Peak Found	High	High	High	High	Peak Found	High	Not Found	Not Found	Not Found	Peak Found	Peak Found	Peak Found	High	Peak Found	Peak Found
High	Q8DRC0	Permease IIC component OS=Streptococcus pneumoniae (strain ATCC BAA-255 / R6) OX=171101 GN=PTS-EIIC PE=4 SV=1	3.168	3	1	5	1	440	47.5	9.58	1.64	0.506	-0.98	0.0365488	213337	411793	High	Peak Found	Peak Found	Not Found	Not Found	Not Found	Not Found	Not Found	Not Found	High	High	High	Not Found	Not Found	Not Found	Peak Found	Not Found	Not Found
High	Q8DPY9	Pneumococcal vaccine antigen A OS=Streptococcus pneumoniae (strain ATCC BAA-255 / R6) OX=171101 GN=pvaA PE=4 SV=1	3.133	5	1	6	1	204	23	9.26	0	1.098	0.14	0.684931	233245	198637	Peak Found	Not Found	Not Found	Peak Found	Peak Found	Peak Found	High	High	High	Peak Found	Not Found	Not Found	Peak Found	Peak Found	Peak Found	High	High	Not Found
High	Q8DR74	Phosphotransferase system sugar-specific EII component OS=Streptococcus pneumoniae (strain ATCC BAA-255 / R6) OX=171101 GN=PTS-EII PE=4 SV=1	3.117	4	1	2	1	272	29.8	9.11	0	0.501	-1	0.0372746	198016	357817	Peak Found	Peak Found	Peak Found	Peak Found	Peak Found	Peak Found	Peak Found	Peak Found	Peak Found	Peak Found	Peak Found	High	Peak Found	Peak Found	Peak Found	High	Peak Found	Peak Found
High	Q8CYI7	DUF3953 domain-containing protein OS=Streptococcus pneumoniae (strain ATCC BAA-255 / R6) OX=171101 GN=spr1406 PE=4 SV=1	3.073	12	1	11	1	59	6.6	9.19	0	0.769	-0.38	0.40172	764118	782221	Peak Found	High	High	High	Peak Found	Peak Found	High	High	Peak Found	Peak Found	Peak Found	Peak Found	High	High	High	High	High	High
High	Q8DRH3	[Ribosomal protein S18]-alanine N-acetyltransferase OS=Streptococcus pneumoniae (strain ATCC BAA-255 / R6) OX=171101 GN=rimI PE=3 SV=1	3.065	5	1	8	1	145	16.5	4.65	0	1.181	0.24	0.520316	172404	149739	Peak Found	Peak Found	High	Peak Found	High	High	Peak Found	High	High	Peak Found	Peak Found	Peak Found	Peak Found	Peak Found	Peak Found	High	High	High
High	Q8DQG7	Probable dual-specificity RNA methyltransferase RlmN OS=Streptococcus pneumoniae (strain ATCC BAA-255 / R6) OX=171101 GN=rlmN PE=3 SV=1	3.053	3	1	3	1	361	41.3	6.93	0	0.961	-0.06	0.996203	83743.2	88185.3	Peak Found	Peak Found	Peak Found	Peak Found	Peak Found	Peak Found	Peak Found	Peak Found	Peak Found	Peak Found	Peak Found	Peak Found	Peak Found	Peak Found	High	Peak Found	High	High
High	Q7ZAK7	Tyrosine recombinase XerS OS=Streptococcus pneumoniae (strain ATCC BAA-255 / R6) OX=171101 GN=xerS PE=1 SV=1	3.039	3	1	6	1	356	41.1	9.19	0	0.972	-0.04	0.98818	100914	94490.6	High	High	High	Peak Found	Peak Found	Peak Found	Peak Found	Peak Found	Peak Found	Peak Found	Peak Found	High	Peak Found	Peak Found	Peak Found	Peak Found	Peak Found	High
High	Q8DP67	UPF0291 protein spr1327 OS=Streptococcus pneumoniae (strain ATCC BAA-255 / R6) OX=171101 GN=spr1327 PE=3 SV=1	3.029	15	1	6	1	85	9.9	8.4	0	1.354	0.44	0.287476	328305	268889	Peak Found	Not Found	Peak Found	High	Peak Found	Peak Found	High	High	Peak Found	Peak Found	Peak Found	Peak Found	High	Peak Found	Peak Found	Peak Found	High	High
